# Supplementary material for: Gene-Specific Linear Trends Constrain Transcriptional Variability of the Toll-like Receptor Signaling
Source: Cell Syst. 2020 Sep 23;11(3):300–314.e8. doi: 10.1016/j.cels.2020.08.007 (PMC7521480; doi:10.1016/j.cels.2020.08.007)
Supplement: Table S2. smFISH Probe Sets and Quantified mRNA Counts across All Experimental Conditions, Related to Figure 1 [file mmc3.xlsx]

## Sheet: Key
	probeList	A list of the smFish probe designs used throughout the manuscript
	tabs 1-3	smFish single stain data for mRNA counts of cells stained for either IL1α (1.), IL1β (2.) or TNFα (1.) only
	tabs 4-5	smFish dual stain data for mRNA counts of cells stained for either IL1α-IL1β (4.) or IL1β-TNFα (1.) pairings.

## Sheet: probeList
Gene target	TNFα	IL1β	IL1α
Conjugated dye	Quasar-570 or Quasar-670	Quasar-570 or Quasar-670	Quasar-570
Number of probes in set	48	39	48
Individual sequences	tgttctggagtttctgttct	atcccagatgagcctattag	tcaagcgccaatgagttgac
	tttctgggagctatttccaa	acaaggaagcttggctggag	gaactttggccatcttgatt
	gtgaaagggacagaacctgc	catagctgcttcagacactt	ctgtagtcttcgttttcact
	cttttctggagggagatgtg	agttgagttcaggaacagtt	gagagagatggtcaatggca
	atcatgctttctgtgctcat	ctgtcaaaaggtggcatttc	ccatagcttgcatcatagaa
	agaggctgagacataggcac	gggtccgtcaacttcaaaga	gatctgtgcaagtctcatga
	cctgccacaagcaggaatga	gtcaaaggtttggaagcagc	ttgacgtttcagaggttctc
	agtagacagaagagcgtggt	ggatgctctcatcaggacag	ctccttgaaggtgaagttgg
	ccatttgggaacttctcatc	tgctgctgcgagatttgaag	ttgcttgacgttgctgatac
	tgggccatagaactgatgag	ctgcctgaagctcttgttga	tctcttcttcagaatcttcc
	agatgatctgagtgtgaggg	cagccacaatgagtgatact	caggtcatcttcagtgaagg
	tacaggcttgtcactcgaat	acgggaaagacacaggtagc	cttccagatcatgggttatg
	acttggtggtttgctacgac	tcatgtcctcatcctggaag	taaggtgctgatctgggttg
	cactagttggttgtctttga	gaacgtcacacaccagcagg	tctcaaatcactctggtagg
	agtagacaaggtacaaccca	ctgtagtgcagttgtctaat	tgacgagcttcatcagtttg
	tgtcccttgaagagaacctg	agagctttcagctcatatgg	ccacatcctgatatatagtt
	caaatcggctgacggtgtgg	aggtattttgtcgttgcttg	gcaggtcatttaaccaagtg
	actttctcctggtatgagat	tagattctttcctttgaggc	gatatttagagtcgtctcct
	ctcttgacggcagagaggag	cgtctttcattacacaggac	cgctcacgaacagttgtgaa
	ataccagggtttgagctcag	tttgggtattgcttgggatc	ttttggtgtttctggcaact
	aagactcctcccaggtatat	caaactccactttgctcttg	aatgaggtcggtctcactac
	agattgacctcagcgctgag	ctgcttgtgaggtgctgatg	gcagctgatgtgaagtagtt
	ctccgcaaagtctaagtact	ttcccaggaagacaggcttg	ggcaataaacagctctggat
	ttcacagagcaatgactcca	attatgtcctgaccactgtt	aagtctgtcatagagggcag
	gctgggtagagaatggatga	cacggattccatggtgaagt	agcacttcccaagtgaatag
	gagtaaaggggtcagagtgg	tccagcccatactttaggaa	tcctgtacatggtacataca
	ggagtagacaataaaggggt	cctggggaaggcattagaaa	agtgactcagggtgaggaag
	aaggatacagactgggggct	cgaaaagggagctccttaac	tacagagactcagcacatgc
	cataatcccctttctaagtt	agattgagctgtctgctcat	ggtttgctcttctcttacaa
	gaaagctctgagcacagagt	tgtcttggccgaggactaag	tagtatcatatgtcggggtg
	cagcatcttgtgtttctgag	tgtgccatggtttcttgtga	gcaaactatagggtactctt
	ttgatggtggtgcatgagag	cacaggctctctttgaacag	agaatgccatgcagaatagt
	attcggaaagcccatttgag	ccatcagaggcaaggaggaa	gtagagtctttttgatcctc
	atggacattcgaggctccag	ctaatgtccccttgaatcaa	ttttatccctttgttaaccc
	tctccctttgcagaactcag	agctaggttctgttctagag	cattgagtgtgcttttcagt
	tgagacagaggcaacctgac	cgggctatgaccaattcatc	cacagtgagattggtctgtg
	gagatcttatccagcctcat	cctatttattctcagcttca	tcaactggcattttgaagcc
	aggtctgaaggtaggaaggc	agtctcatccatattatagg	agttcttatacctttatcct
	cacctcagggaagaatctgg	tgctggtgcttcattcataa	aaagatgtagctattgtccc
	ctgtgaggaaggctgtgcat		tctcactggagtaaaaccca
	tataaatagaggggggctgg		ttacaggaggatttcatcca
	atgtctgtctgaagacagct		cgtcaagctcagaggattta
	cagctccgttttcacagaaa		catctaactgaccacctaga
	aaggtagagaggccaggtgg		aaagtctgtagcatggagct
	cataagcaaaagaggaggca		gcttcgtggctgtggaaaaa
	gtcaccaaatcagcgttatt		gtaagaatacccagacagct
	gttcagtgatgtagcgacag		tggttggtgttagttacagg
	ttatttctctcaatgacccg		atcagtgatgtggttgtcac

## Sheet: 1. IL1A only
Primary Figure:	1	1
No. Of cells	447	142
Cell line	RAW 264.7	BMDM
Stimulation	Lipid A	Lipid A
Dose	500 ng/ml	500 ng/ml
Time	3 hrs	3 hrs
Mean	31.8143	40.6338
Std Dev	80.9386	60.5165
Variance	6551.06	3662.25
	14	291
	0	84
	10	29
	2	55
	4	117
	4	67
	1	34
	4	27
	1	111
	2	4
	0	7
	25	69
	89	16
	89	1
	43	24
	19	17
	3	2
	1	102
	1	43
	4	84
	96	15
	109	3
	2	7
	5	4
	8	153
	3	64
	1	13
	0	0
	1	0
	299	1
	69	34
	81	29
	86	6
	15	163
	12	18
	0	25
	0	81
	1	45
	319	43
	0	9
	420	12
	13	2
	38	9
	234	6
	3	0
	9	24
	35	1
	0	7
	11	228
	4	1
	1	35
	2	6
	0	5
	0	54
	42	4
	43	3
	1	1
	7	10
	3	0
	3	3
	41	111
	2	0
	0	0
	2	2
	1	6
	0	48
	0	3
	3	22
	2	50
	89	17
	0	164
	2	291
	0	2
	1	2
	0	3
	0	2
	1	0
	0	0
	3	5
	6	2
	1	40
	23	2
	2	1
	2	0
	1	146
	2	2
	4	2
	15	9
	1	10
	1	3
	1	3
	9	2
	38	14
	26	5
	16	77
	1	7
	2	62
	36	65
	1	3
	2	7
	1	37
	2	7
	1	20
	2	1
	2	7
	5	25
	196	10
	1	4
	2	45
	0	106
	2	99
	0	91
	0	124
	29	16
	6	27
	2	23
	0	15
	0	177
	3	304
	1	14
	50	75
	2	1
	0	7
	1	4
	2	6
	4	113
	4	106
	3	127
	0	43
	1	33
	2	33
	1	26
	2	110
	0	13
	3	6
	18	216
	12	7
	13	141
	1	22
	2	11
	3	14
	0	6
	89
	0
	1
	2
	0
	4
	63
	83
	51
	123
	40
	31
	58
	2
	3
	12
	40
	7
	0
	2
	0
	111
	5
	59
	0
	0
	0
	0
	30
	0
	2
	0
	1
	8
	5
	63
	0
	2
	5
	1
	1
	3
	0
	29
	0
	0
	3
	0
	0
	0
	0
	0
	0
	0
	0
	0
	187
	1
	1
	0
	0
	25
	0
	0
	0
	0
	0
	183
	0
	180
	0
	1
	12
	35
	0
	1
	0
	0
	0
	1
	0
	0
	0
	0
	0
	14
	13
	0
	106
	0
	0
	23
	11
	56
	76
	23
	40
	6
	0
	0
	2
	3
	1
	0
	96
	52
	3
	18
	55
	19
	4
	15
	27
	0
	4
	3
	2
	27
	27
	1
	0
	0
	0
	0
	5
	0
	1
	5
	0
	12
	2
	0
	267
	8
	54
	2
	18
	1
	328
	4
	3
	1
	0
	0
	16
	12
	1
	33
	66
	2
	1
	7
	2
	2
	1
	1
	37
	2
	2
	12
	4
	8
	134
	5
	9
	0
	2
	2
	8
	16
	23
	7
	7
	3
	13
	134
	0
	0
	11
	0
	18
	3
	1
	1
	0
	1
	0
	0
	1
	1
	0
	0
	1
	0
	347
	0
	1
	168
	5
	2
	208
	3
	2
	7
	6
	51
	14
	36
	5
	3
	11
	235
	14
	444
	134
	2
	0
	2
	11
	12
	63
	9
	485
	1
	1
	7
	158
	11
	2
	199
	1
	12
	89
	7
	0
	3
	382
	6
	1
	35
	5
	45
	18
	7
	18
	10
	1
	0
	618
	382
	211
	26
	12
	90
	12
	7
	8
	19
	87
	155
	90
	5
	23
	13
	3
	9
	20
	0
	0
	7
	2
	64
	460
	26
	20
	14
	8
	0
	0
	5
	125
	25
	6
	8
	601
	1
	4
	117
	11
	99
	438
	56
	31
	27
	17
	10
	50
	40
	114
	72
	9
	0
	1
	38
	4

## Sheet: 2. IL1B only
Primary Figure:	S7, S9	S7	S7	1, 2, S7, S9, S12	S9	S9	S12	S12	S12	S12	S8, S22	S8, S22	S8,S22	1,5, s8, s22	S22	S22	s22	5, S22
No. Of cells	240	208	188	718	253	338	130	293	133	309	47	276	324	732	46	204	110	305
Cells	RAW 264.7	RAW 264.7	RAW 264.7	RAW 264.7	RAW 264.7	RAW 264.7	RAW 264.7	RAW 264.7	RAW 264.7	RAW 264.7	BMDM	BMDM	BMDM	BMDM	BMDM	BMDM	BMDM	BMDM
Stimulation	None	Lipid A	Lipid A	Lipid A	Lipid A	Lipid A	IFNγ	IFNγ & LipidA	DMOG	DMOG & LipidA	None	Lipid A	Lipid A	Lipid A	TSA	TSA + Lipid A	TSA + Lipid A	TSA + Lipid A
Dose		10 ng/ml	100 ng/ml	500 ng/ml	500 ng/ml	500 ng/ml	100 ng/ml	100 ng/ml & 500 ng/ml	0.5mM	0.5mM & 500 ng/ml		10 ng/ml	100 ng/ml	500 ng/ml	10µM	10µM + 10 ng/ml	10µM + 100 ng/ml	10µM + 500 ng/ml
Time		3 hrs	3 hrs	3 hrs	1 hrs	2 hrs	24 hrs	24 hrs & 3hrs	24 hrs	24 hrs & 3hrs		3 hrs	3 hrs	3 hrs	4hrs	1hr + 3hrs	1hr + 3hrs	1hr + 3hrs
Mean	0.666667	4.84135	105.537	209.864	34.4427	173.855	29.3231	132.775	50.6466	312.871	1.68085	14.9493	133.062	105.098	3.45652	45.549	218.227	257.705
Std Dev	1.77539	23.108	175.492	244.008	81.848	225.819	91.6046	209.678	165.526	277.275	4.59729	47.728	192.598	139.455	12.2669	93.2519	217.713	248.221
Variance	3.15202	533.98	30797.4	59540	6699.09	50994.4	8391.4	43965	27398.9	76881.5	21.1351	2277.96	37094	19447.6	150.476	8695.91	47399.1	61613.9
Variance^2	0.000993524	28.5134	94848	354501	4487.78	260043	7041.56	193292	75069.7	591076	0.0446691	518.911	137596	37821	2.2643	7561.89	224667	379627
CV	2.66309	4.77305	1.66284	1.1627	2.37635	1.2989	3.12398	1.5792	3.26825	0.886229	2.7351	3.19266	1.44743	1.3269	3.5489	2.04729	0.997645	0.9632
CV^2	7.09205	22.782	2.76505	1.35187	5.64705	1.68713	9.75922	2.49388	10.6815	0.785403	7.48075	10.1931	2.09506	1.76066	12.5947	4.19138	0.995295	0.927755
burst	4.72803	110.296	291.816	283.708	194.5	293.316	286.17	331.125	540.981	245.729	12.574	152.379	278.773	185.042	43.5339	190.913	217.201	239.087
freq	0.178825	0.0442959	0.362901	0.742333	0.177999	0.594751	0.102826	0.402196	0.0937934	1.27843	0.145226	0.0987537	0.479031	0.571056	0.0812651	0.239841	1.00937	1.0824
TxSite	0	0	7.78443	19.5364	5.92885	19.2488		3.75427		27.5081	0	1.81	13.35	10.29	0	8.82	17.71	31.58
Nascent mRNA burst												7.31254	20.4802	16.9455		22.6657	27.6161	24.3138
	2	0	125	696	174	0	0	17	0	395	0	3	401	195	1	9	6	0
	3	0	11	435	141	0	2	192	5	374	0	0	185	116	8	255	557	493
	2	0	1	500	68	50	0	408	0	747	0	0	51	20	0	0	60	0
	0	0	8	403	56	0	0	27	1	160	1	0	0	510	0	138	235	12
	3	0	357	13	221	3	1	7	1	445	3	0	352	916	0	0	69	546
	1	1	275	23	4	0	13	95	0	236	0	0	423	17	0	0	273	678
	1	0	18	5	15	4	4	3	7	64	2	0	480	9	2	0	0	701
	8	0	0	8	0	2	0	2	0	11	0	20	52	7	1	14	4	799
	1	0	383	326	204	8	7	3	1	6	0	39	193	107	6	408	4	863
	3	0	1	398	162	0	0	2	1	6	1	0	109	72	0	0	380	30
	0	62	172	4	8	2	0	10	0	13	0	0	8	120	1	2	182	1341
	0	1	9	16	35	29	1	8	0	9	0	7	657	205	0	8	210	16
	4	10	6	14	822	1	6	3	0	505	0	0	2	22	0	14	476	7
	3	0	272	19	21	0	1	1	1	7	0	0	20	193	0	29	286	488
	1	0	0	654	1	2	0	20	0	277	1	0	2	171	1	7	4	501
	5	0	12	129	1	0	1	8	10	304	0	0	166	38	9	3	393	108
	15	0	4	108	3	0	0	6	8	6	1	36	157	1	8	0	476	518
	0	1	5	22	52	1	3	457	0	16	0	18	259	124	2	1	2	491
	3	0	50	5	2	1	93	2	1	3	0	0	63	20	5	1	1	1227
	2	0	99	19	13	2	1	1	1	531	0	1	560	36	0	20	2	658
	2	1	0	136	8	0	1	196	1	260	26	0	97	18	4	190	372	16
	3	0	236	4	91	5	0	5	4	235	18	0	0	7	5	14	234	12
	1	0	0	7	1	20	1	9	4	284	1	0	470	4	0	0	29	463
	0	0	0	309	348	1	0	2	0	464	2	0	4	8	1	3	0	338
	4	0	0	329	1	0	0	34	0	438	0	0	443	0	0	0	1	27
	0	284	1000	0	1	0	63	5	0	404	2	1	1307	23	0	8	18	235
	2	1	1	3	5	0	87	4	7	407	0	0	851	5	7	457	27	373
	1	0	26	15	5	2	3	9	4	544	3	0	105	6	0	2	183	580
	0	0	149	21	4	0	1	30	0	10	0	0	107	24	0	160	126	784
	0	0	283	29	21	0	1	12	7	340	0	0	31	11	0	118	833	324
	0	0	415	150	6	1	0	2	0	277	1	0	302	33	83	5	176	711
	0	0	0	89	1	0	0	3	1	602	0	0	405	5	0	24	111	551
	1	33	1	60	4	4	0	46	6	545	7	355	36	115	4	161	914	236
	1	86	11	405	0	2	3	12	0	282	1	383	154	154	0	0	46	609
	0	6	508	48	11	2	11	13	3	329	2	0	33	13	4	1	482	554
	5	2	107	327	25	0	20	3	0	41	0	3	48	1	5	0	344	229
	0	4	28	238	1	100	4	1	0	353	2	18	14	17	1	0	7	534
	0	0	346	71	92	0	1	6	4	241	0	251	43	12	0	0	0	535
	1	0	17	46	3	0	9	4	1	932	1	4	3	1	0	198	1	513
	0	0	16	102	30	1	1	73	2	313	0	6	148	1	0	286	570	577
	0	12	19	706	0	0	1	19	0	349	0	1	0	49	0	0	232	7
	1	18	3	543	1	19	5	153	0	453	0	0	4	478	1	139	15	15
	0	23	138	457	1	2	3	6	0	523	3	0	496	473	0	99	20	92
	0	15	3	190	0	4	2	11	0	408	0	0	73	15	0	28	724	363
	0	7	1	1	374	0	3	9	1	302	0	0	208	4	0	32	316	54
	0	3	12	406	115	0	1	17	0	581	0	10	654	58	0	0	566	154
	0	1	2	151	27	0	1	5	0	22	1	0	56	2		131	384	414
	0	7	28	199	13	0	13	31	9	108		0	510	125		20	0	558
	1	5	8	54	23	3	9	342	0	550		0	553	11		2	383	947
	0	7	24	87	76	43	0	7	0	540		14	613	441		6	400	514
	0	33	0	25	19	50	8	5	0	39		0	527	31		0	103	52
	0	11	0	224	6	0	0	11	1	10		213	294	5		46	371	598
	0	8	10	14	5	0	1	37	1	479		97	770	274		2	310	411
	1	1	3	1	0	0	13	15	0	316		4	641	14		0	521	0
	1	9	15	10	46	3	15	12	1	331		12	193	31		47	362	1
	2	27	413	80	23	0	0	131	6	728		55	371	3		33	116	346
	0	16	122	0	0	0	1	2	2	505		33	238	5		0	125	210
	0	8	222	35	9	0	5	214	0	442		1	293	4		0	30	200
	0	6	55	40	0	0	11	3	0	389		0	71	67		2	560	158
	0	8	450	19	11	1	3	45	0	11		0	13	97		8	520	378
	3	4	135	910	9	0	22	26	2	16		2	2	35		35	478	62
	1	13	5	191	5	164	0	7	0	288		0	21	35		75	16	0
	1	3	1	121	26	1	3	123	0	324		0	22	2		0	218	2
	2	7	0	12	141	2	0	115	1	209		0	17	283		0	319	2
	0	6	26	15	157	0	1	154	0	358		0	75	24		0	621	321
	2	0	3	54	11	1	0	7	0	291		0	82	84		0	372	12
	0	2	144	70	8	2	1	33	0	447		0	26	838		14	471	0
	0	8	8	140	23	134	1	19	1	529		0	10	460		188	501	14
	1	7	1	115	104	6	0	163	2	316		0	38	2		12	583	14
	0	6	123	26	2	312	0	2	0	517		3	20	124		347	516	156
	0	3	2	36	58	17	2	4	0	34		0	12	156		62	426	331
	3	5	356	2	10	77	1	15	0	284		0	2	43		7	173	60
	1	4	29	337	0	329	2	35	0	122		2	7	222		1	0	343
	0	4	755	2	0	6	3	543	1	202		0	73	10		8	274	218
	0	3	70	75	2	55	5	50	1	499		59	117	20		2	530	16
	0	4	46	13	2	103	3	69	0	687		0	593	54		3	5	8
	0	0	402	5	4	162	0	79	0	66		0	0	58		0	344	2
	2	1	1	10	1	188	0	69	0	332		0	96	193		12	200	5
	0	1	0	1	7	510	0	33	0	211		0	19	15		448	249	76
	0	1	72	100	0	32	0	3	0	52		30	283	1001		1	142	6
	0	12	353	46	0	23	6	6	0	4		0	108	24		3	15	594
	1	1	304	165	0	124	2	5	0	419		0	25	239		0	1	49
	0	0	7	4	0	188	1	9	0	355		0	10	136		195	4	7
	0	0	0	5	0	192	2	154	1	73		0	87	18		0	6	722
	2	0	2	73	2	124	12	7	5	96		0	220	14		0	169	720
	0	1	5	20	2	66	1	7	0	21		0	32	99		0	284	22
	0	0	7	35	86	115	7	19	0	249		1	239	541		0	326	26
	0	1	10	36	45	583	4	4	4	122		0	335	592		334	416	428
	0	0	9	90	0	936	1	6	0	538		0	180	20		3	0	799
	0	0	0	206	2	133	9	18	0	334		0	72	23		43	6	285
	1	0	440	208	0	555	12	68	0	341		6	247	5		6	1	294
	0	1	5	244	2	24	5	13	0	91		0	0	0		1	2	418
	0	0	5	96	2	533	24	710	0	366		0	0	18		31	0	187
	0	0	13	75	27	1	16	36	0	327		0	3	60		322	494	66
	0	1	652	7	0	62	157	93	0	25		1	9	16		4	53	13
	1	0	240	33	3	13	176	1174	0	101		0	684	1		0	192	503
	0	0	94	604	1	73	148	217	0	487		0	937	9		51	44	3
	0	0	5	242	2	102	3	65	0	534		7	42	86		0	198	282
	0	0	13	7	229	0	26	42	0	142		21	677	2		0	62	82
	0	0	65	98	3	36	1	542	0	365		4	447	8		1	82	759
	11	0	21	16	1	607	220	95	0	322		0	205	17		1	6	583
	0	9	1	245	0	279	26	595	0	367		0	34	175		3	69	1006
	0	0	4	538	80	428	0	181	0	41		0	48	58		3	55	947
	0	0	6	17	1	540	0	46	699	245		0	35	108		3	518	2
	0	0	32	0	0	11	0	324	37	33		0	99	11		26	38	20
	1	0	31	280	0	302	4	54	217	321		91	6	8		140	171	262
	0	0	16	7	2	665	3	290	10	235		66	189	1		0	23	552
	7	0	20	1	20	54	118	276	816	138		75	88	93		352	110	399
	0	0	2	27	0	423	24	264	598	322		22	30	355		57	66	138
	0	0	56	202	1	392	17	145	11	326		0	394	556		6	4	370
	0	0	567	3	0	2	39	134	14	385		0	280	12		156		953
	0	0	322	33	0	281	80	167	0	60		0	23	14		9		414
	0	0	42	439	133	0	6	71	3	153		52	95	494		13		313
	0	0	20	1	0	474	3	1080	13	321		0	87	309		0		5
	0	0	2	0	1	13	0	819	1	19		0	20	24		1		125
	0	0	254	1	0	5	6	752	45	328		0	223	15		25		0
	0	0	2	1	1	165	2	46	4	97		10	366	81		0		15
	0	0	3	360	2	95	1	29	15	37		0	198	2		0		207
	0	0	32	36	9	0	338	165	5	19		1	110	325		13		575
	0	2	0	196	1	199	26	261	18	31		23	73	40		2		73
	0	0	417	219	7	63	5	139	739	283		1	291	494		43		155
	0	2	1	223	3	148	23	375	205	7		0	49	225		1		663
	0	1	0	0	0	92	29	178	619	475		0	158	26		0		862
	0	2	1	160	7	11	331	188	170	300		0	261	44		2		575
	0	0	3	524	99	26	21	753	0	486		0	45	284		0		48
	0	0	0	24	1	252	6	201	2	228		0	11	0		1		252
	0	0	582	42	197	29	411	179	256	166		0	570	2		1		245
	0	0	0	0	1	40	761	103	165	373		2	193	0		6		59
	0	0	0	0	4	3	214	510	118	134		1	170	501		1		110
	0	0	0	276	1	409	7	612	663	384		1	32	4		0		231
	0	0	185	534	11	65		546	869	288		1	12	128		2		144
	0	2	527	153	1	6		307	1	79		0	348	24		314		173
	0	0	380	217	10	54		337	303	627		0	352	0		84		84
	0	0	65	310	23	11		112		447		1	203	35		58		27
	0	1	45	272	94	0		84		746		0	402	13		16		137
	0	1	6	0	1	0		564		776		76	30	372		6		89
	0	0	5	408	2	13		667		44		0	27	27		1		18
	0	1	6	102	1	5		234		81		0	325	15		1		31
	0	0	11	918	12	333		24		620		0	3	128		3		149
	0	0	160	10	2	527		56		773		69	233	94		0		43
	0	0	666	44	1	143		690		279		2	134	170		5		361
	0	0	22	250	1	0		68		71		1	35	2		1		117
	0	0	290	21	0	1		609		7		0	71	229		2		56
	2	132	329	319	4	498		18		21		1	24	294		2		57
	0	3	477	470	177	291		463		34		0	170	0		2		134
	0	0	26	607	210	18		41		150		88	28	0		0		17
	0	9	376	415	0	3		129		369		0	46	14		1		105
	0	0	79	114	4	172		20		20		381	74	38		191		195
	0	0	318	593	12	3		72		65		0	214	3		14		719
	0	0	7	15	12	284		13		1073		4	32	0		25		3
	1	0	0	25	227	611		185		462		0	128	279		70		217
	0	0	0	4	7	546		60		56		0	41	50		194		920
	0	0	1	211	3	27		84		783		2	144	22		0		58
	0	0	139	34	4	1115		71		27		60	433	32		0		448
	0	0	3	133	50	257		7		243		0	207	10		1		37
	0	1	4	108	7	401		22		243		0	99	29		11		18
	0	2	28	149	2	526		37		223		4	0	0		2		444
	0	0	1	449	6	150		651		5		0	38	1		0		343
	0	0	0	198	4	348		31		300		63	145	22		4		327
	0	0	4	49	0	442		76		784		1	1	117		0		260
	0	0	495	60	72	328		52		543		2	5	26		192		561
	0	0	15	671	1	426		67		485		0	570	9		305		293
	0	1	14	557	0	289		30		601		19	414	18		161		172
	0	1	27	247	0	95		63		317		2	333	1		10		222
	0	0	1	70	6	290		51		188		0	13	7		23		8
	0	0	201	166	0	166		44		956		22	13	10		6		122
	4	0	0	18	5	7		59		1031		0	34	109		10		99
	0	0	2	30	0	230		16		10		7	92	85		59		48
	1	2	72	21	13	430		508		13		0	43	14		273		535
	1	1	0	561	0	558		17		708		1	405	159		60		254
	1	0	3	16	0	146		52		1042		1	32	195		0		307
	12	0	72	935	0	130		132		626		2	307	32		0		382
	0	2	2	352	0	528		637		41		0	202	6		1		529
	0	2	448	456	171	467		61		281		0	8	1		0		441
	0	6	12	453	0	231		79		199		1	210	4		2		122
	0	1	10	7	3	705		69		503		1	58	66		2		426
	0	1	4	505	0	27		249		547		0	409	152		7		208
	1	1	18	227	1	27		63		326		0	55	142		3		160
	1	0	16	423	5	751		18		450		0	32	64		3		151
	0	0	250	794	308	311		18		3		36	100	156		5		417
	0	0	33	130	5	400		29		689		0	475	213		1		242
	1	0	7	98	2	125		140		283		0	98	93		190		56
	1	0	360	173	136	4		564		358		0	43	102		73		437
	1	0	42	156	0	607		215		845		0	6	0		0		283
	2	0	11	28	1	385		19		361		0	26	24		1		456
	0	0	10	324	250	661		130		634		1	80	4		0		485
	0	0	103	176	8	458		184		399		1	235	8		26		168
	0	0	128	290	256	739		63		159		0	52	7		2		11
	1	0		30	9	671		32		8			15	66		1		34
	0	0		507	30	620		84		797		168	13	13		220		148
	0	1		677	3	349		292		642		0	228	82		8		308
	1	0		309	0	312		67		647		1	1064	2		2		313
	0	0		13	9	402		343		6		9	284	0		0		188
	0	0		414	0	20		370		5		5	439	10		359		189
	0	0		60	180	132		678		819		9	71	32		6		81
	1	1		487	4	31		180		319		3	14	0		1		159
	0	1		43	1	820		28		617		3	11	46		0		226
	0	1		645	5	321		75		442		13	14	1		34		82
	0	0		354	19	410		82		505		0	38	1		14		187
	0	0		286	96	659		11		1646		6	6	19		4		98
	0	0		670	17	149		33		115		5	129	182		5		501
	0	0		135	84	951		1476		10		23	1	156		1		622
	0	0		501	1	257		132		743		14	200	348		7		347
	0	0		242	0	583		65		918		3	33	319		0		166
	0	0		31	0	30		287		111		9	13	99				111
	0	1		155	1	114		120		740		25	3	449				735
	0	0		489	1	516		8		790		65	1	75				355
	0	0		15	2	217		8		621		5	16	68				221
	0			41	12	698		1		1121		2	24	104				2
	0			54	115	16		6		824		11	104	99				38
	0			442	3	17		12		897		37	65	95				181
	0			228	1	26		18		329		3	3	292				5
	0			85	45	540		41		366		131	1	41				380
	1			526	181	199		258		17		3	9	151				62
	2			1003	31	864		17		251		1	6	127				29
	0			10	10	536		46		431		0	1	26				293
	0			381	2	783		256		65		11	3	78				554
	0			404	1	241		16		8		5	517	214				5
	0			483	0	163		13		621		4	63	281				17
	1			21	7	198		38		23		9	306	322				309
	0			345	0	110		13		207		0	72	85				264
	0			274	3	343		104		39		0	18	57				47
	0			31	70	84		251		458		27	536	338				4
	0			96	0	9		286		260		3	3	623				322
	0			71	7	409		219		195		1	28	137				80
	0			422	2	329		385		47		14	7	28				139
	0			939	9	121		134		720		4	3	54				288
	0			700	11	128		6		161		11	4	208				190
	0			795	120	6		11		57		37	9	144				735
	0			305	8	6		4		424		4	65	387				324
	0			81	2	0		15		150		4	8	159				319
	0			5	1	363		8		232		2	7	73				458
	0			0	23	131		114		529		9	0	83				216
	0			0	240	355		8		461		137	49	166				191
	0			1	0	12		20		24		1	129	67				101
	0			207	4	319		77		10		7	0	68				149
	0			379	1	6		261		772		1	1	73				134
	0			1384	8	10		148		191		4	267	57				318
	0			10	1	2		315		176		14	100	65				594
	0			221	0	665		116		143		5	70	432				227
				303	0	23		8		759		7	152	70				470
				1065	0	90		8		5		8	118	62				373
				15	0	31		10		16		6	26	47				365
				5	1	3		60		109		6	102	199				47
				672	0	0		116		322		5	1	192				92
				397	195	29		29		73		3	251	162				80
				116	2	56		36		1		7	0	219				2
				171	40	16		122		275		1	5	181				171
				516	0	19		35		139		3	28	224				0
				333	1	2		8		592		2	3	216				130
				391	0	1		736		553		0	7	149				32
				390	2	2		35		43		41	24	144				68
				25	4	4		12		535		18	6	30				103
				249		677		15		19		9	21	80				83
				3		170		26		15		5	0	186				225
				296		23		181		830		2	1	62				97
				635		588		147		781		12	181	42				197
				79		110		157		1074		5	7	44				33
				395		26		176		760		3	73	41				252
				27		249		148		508		5	19	17				128
				35		7		3		41		26	0	20				170
				198		34		26		360		16	5	61				3
				179		34		1		12		0	172	22				189
				373		1		220		213		4	4	400				2
				165		5		26		243		1	28	232				3
				11		8		0		3		10	30	273				17
				2		195		0		82		6	2	155				438
				8		283		0		66		0	110	198				359
				201		9		4		6		100	12	126				307
				68		539		3		463		3	55	105				8
				109		11		118		287		2	15	155				408
				12		57		24		575		1	26	323				441
				227		484		17		319		7	293	118				76
				743		280		39		406		4	15	91				688
				751		317		80		139		3	16	59				308
				711		306		6		344		11	43	76				30
				334		136		3		9		0	19	51				25
				27		114		0		2			5	87				2
				87		542		6		166			1	44				168
				479		481		2		699			4	43				252
				32		552		1		37			10	156				14
				608		422		338		217			0	32				20
				45		187		26		10			36	26				141
				38		243		5		816			9	75				251
				782		168		23		598			69	183				91
				33		50		29		11			181	60				523
				145		42		331		14			45	522				735
				19		167		21		0			26	259				727
				325		683		6		3			9	107				92
				69		3		411		13			36	72				40
				21		0		761		1			37	151				189
				15		620		214		45			30	516				152
				179		451		7		4			42	221				186
				301		94				15			504	37				390
				6		95				5			30	76				10
				7		5				18			26	77				37
				4		9				739			3	54				122
				402		8				205			1	176				182
				207		7				619			307	220				35
				153		0				170			4	116				344
				106		1				0			51	269				261
				23		2				2			39	59				155
				161		0				256			47	190				28
				2		10				165			1	55				329
				3		330				118			95	327				116
				6		172				663			105	116
				19		3				869			0	27
				280		2				1			33	43
				60		17				303			1	60
				54		538							1	47
				240		487							9	175
				153		519							36	154
				706		492							117	1
				689		41							2	8
				11		5							142	37
				22		4							33	1
				125		25							8	14
				343		1							5	18
				9		16							2	346
				4		10							22	3
				6		133							1	6
				3		240							3	0
				123		269							6	137
				138		222							77	3
				44		303								11
				114		3								36
				10		1								86
				179		105								305
				25		105								71
				62		196								278
				35		33								4
				12		146								44
				21		7								44
				17		12								343
				4		9								174
				1		0								193
				23		551								28
				8		1								41
				2										44
				233										82
				2										50
				172										4
				107										5
				3										43
				3										69
				0										47
				8										146
				162										63
				5										0
				24										0
				99										214
				336										27
				260										105
				60										3
				88										186
				37										16
				5										187
				608										177
				357										0
				7										3
				21										0
				408										6
				23										4
				0										76
				238										2
				393										42
				74										18
				2										439
				10										121
				121										3
				321										0
				56										6
				1										66
				92										4
				26										10
				365										13
				365										2
				160										5
				4										1
				163										123
				188										7
				2										36
				9										148
				2										150
				43										34
				282										85
				1										16
				479										5
				223										5
				380										249
				107										585
				111										88
				204										1
				6										4
				15										0
				67										4
				59										247
				37										14
				192										4
				252										3
				72										7
				377										8
				471										14
				289										67
				181										604
				83										272
				40										463
				29										130
				29										60
				169										32
				461										5
				33										1
				2										20
				494										4
				377										75
				131										12
				335										125
				26										62
				6										0
				3										744
				385										51
				414										1
				59										585
				96										133
				131										96
				177										36
				11										4
				2										0
				26										26
				154										10
				188										86
				12										60
				152										116
				344										40
				483										81
				94										49
				296										66
				54										142
				381										20
				13										1
				104										19
				10										167
				44										230
				70										105
				342										32
				195										24
				269										91
				605										64
				2										12
				11										3
				180										271
				26										24
				228										28
				567										107
				6										135
				20										53
				410										11
				241										16
				221										4
				160										88
				91										273
				16										18
				3										14
				147										5
				7										21
				1										11
				8										230
				235										134
				4										6
				15										27
				138										55
				220										73
				0										4
				0										3
				0										50
				10										127
				370										24
				64										3
				152										107
				14										71
				1										48
				20										130
				275										107
				187										103
				31										50
				63										191
				71										36
				117										37
				307										88
				90										308
				10										17
				258										87
				0										104
				47										48
				0										30
				21										2
				0										35
				10										44
				290										24
				2										13
				1										59
				15										21
				4										119
				16										380
				34										10
				495										58
				425										40
				58										9
				619										703
				498										205
				29										195
				599										6
				173										370
				682										280
				432										155
				592										129
				70										320
				49										36
				590										11
				216										18
				427										146
				42										164
				46										583
				13										209
				49										196
				358										12
				277										21
				290										66
				199										436
				437										24
				352										87
				339										9
				115										393
				188										23
				40										240
				70										17
				443										102
				506										20
				28										205
				38										288
				6										12
				21										42
				894										6
				251										12
				152										371
				75										164
				10										126
				317										40
				23										7
				4										7
				10										9
				355										121
				173										23
				251										49
				490										2
				207										7
				10										151
				620										58
				321										107
				461										131
				826										128
				172										139
				375										443
				4										2
				12										46
				212										54
				94										1
				185										0
				30										10
				732										64
				588										83
				417										55
				82										2
				2										2
				255										1
				5										357
				31										3
				6										14
				872										174
				704										25
				77										28
				851										35
				1076										16
				536										174
				337										82
				566										57
				569										84
				840										5
				930										5
				628										63
				447										127
				705										77
				21										42
				204										14
				712										173
				561										225
				128										85
				756										317
				806										185
				1031										36
				23										227
				638										77
				350										321
				412										60
				900										16
				193										16
				209										88
				74										32
				141										145
				429										10
				590										325
				953										347
				1272										468
				68										307
				1060										218
				767										97
				678										137
				756										6
				506										110
				29										5
				440										34
				503										85
				176										105
				11										74
				284										91
				811										69
				911										126
				220										228
				496										11
				38										39
				469										5
				249										5
				162										257
				540										27
				791										1
				16										3
				156										5
				362										31
				40										33
				71										1
				540										212
				26										7
				33										3
				337										78
				868										197
				17										11
				209										76
				131										8
				33										47
				450										1
				19										0
				53										16
				1										66
				1										183
				11										128
				115										4
				4										90
				10										4
				3										9
				5										126
				711										140
				435										84
				291										85
				457										6
				3										2
				0										0
				1										2
				4										0
				4										2
				2										64
				4										196
				231										11
				387										49
				2										4
				301										19
				9										8
				410										59
				587										78
				51										2
				64										246
				4										66
				243										279
				136										0
				367										4
				164										97
				19										38
				11										120
				421										27
				152										6
				2										278
				11										483
				4										447
				5										88
				2										191
				689										19
				175										541
				1										109
				20										99
				17										272
				58										270
				122										264
				535										11
				160										71
				137										7
				10										59
				8										19
				278										48
				166										88
				19										23
				20										355
				606										15
				500										24
				386										27
				276										24
				313										129
				19										19
				6										17
				4										85
														365
														125
														116
														263
														103
														49
														509
														427
														29
														118
														770
														180
														271
														188

## Sheet: 3. TNFa only 
Primary Figure:	S7, S9	S7	S7	1, 2, S7, S9	S9	S9	S12	S12	S12	S12	S12	S8	S8	1, S8
No. Of cells	240	208	188	356	253	338	130	293	133	309	27	149	126	322
Cells	RAW 264.7	RAW 264.7	RAW 264.7	RAW 264.7	RAW 264.7	RAW 264.7	RAW 264.7	RAW 264.7	RAW 264.7	RAW 264.7	BMDM	BMDM	BMDM	BMDM
Stimulation	None	Lipid A	Lipid A	Lipid A	Lipid A	Lipid A	IFNγ	IFNγ & LipidA	DMOG	DMOG & LipidA	None	Lipid A	Lipid A	Lipid A
Dose		10 ng/ml	100 ng/ml	500 ng/ml	500 ng/ml	500 ng/ml	100 ng/ml	100 ng/ml & 500 ng/ml	0.5mM	0.5mM & 500 ng/ml		10 ng/ml	100 ng/ml	500 ng/ml
Time		3 hrs	3 hrs	3 hrs	1 hrs	2 hrs	24 hrs	24 hrs & 3hrs	24 hrs	24 hrs & 3hrs		3 hrs	3 hrs	3 hrs
Mean	33.6208	57.1635	154.553	333.545	371.04	399.642	179.315	326.532	132.301	213.369	14.5556	95.4899	247.532	237.615
Std Dev	30.6844	58.4648	168.259	204.678	204.576	241.027	158.11	246.648	203.175	209.922	32.838	79.0731	150.804	156.75
Variance	941.533	3418.13	28311	41893.1	41851.2	58094.1	24998.7	60835	41280	44067	1078.33	6252.56	22741.9	24570.7
Variance^2	88.6485	1168.36	80151.2	175503	175152	337493	62493.6	370090	170403	194190	116.28	3909.45	51719.5	60371.8
CV	0.912661	1.02276	1.08868	0.613644	0.551358	0.603108	0.881741	0.755354	1.5357	0.983843	2.25604	0.828078	0.609232	0.659682
CV^2	0.83295	1.04605	1.18522	0.376559	0.303995	0.363739	0.777468	0.570559	2.35838	0.967947	5.08974	0.685714	0.371164	0.435181
burst	28.0045	59.7957	183.18	125.599	112.794	145.365	139.412	186.306	312.016	206.53	74.084	65.4788	91.8748	103.405
freq	1.24501	0.972239	0.848356	2.67694	3.31895	2.76827	1.29552	1.76212	0.425382	1.03814	0.199162	1.48095	2.72388	2.32033
TxSite	37.6623	63.8655	71.6867	77.6632	72.6908	90.4255		82.6087		78.6982	3.7	29.93	58.33	65.68
Nascent mRNA burst
	83	22	68	66	342	652	152	180	20	95	61	20	209	150
	37	28	153	258	254	73	167	174	19	87	31	63	323	207
	30	198	31	120	887	472	74	273	19	247	6	117	352	199
	55	20	145	408	585	181	18	186	42	212	14	50	264	247
	160	115	124	506	313	183	27	42	71	446	2	100	361	185
	24	22	39	144	222	52	137	165	42	47	166	59	431	445
	36	15	106	206	303	146	147	127	15	54	4	27	414	309
	48	7	12	188	559	195	121	75	97	36	14	368	381	80
	41	5	89	359	190	183	64	101	4	127	3	80	56	98
	38	70	7	307	240	145	203	208	23	222	10	60	389	106
	34	35	97	182	110	170	43	116	62	206	2	77	188	135
	19	4	85	54	178	197	143	346	26	265	1	148	445	201
	49	24	76	376	829	379	139	149	12	338	16	64	417	18
	28	5	84	279	504	60	215	95	16	89	3	66	499	253
	110	1	23	125	46	116	27	116	12	38	5	45	232	335
	37	45	290	216	89	66	142	57	21	32	7	21	228	562
	14	48	71	6	122	226	48	106	78	33	9	114	242	551
	42	89	130	201	363	259	171	276	8	92	1	111	23	99
	71	33	179	395	92	197	161	108	51	43	1	139	10	325
	55	2	63	277	281	378	149	85	5	189	2	83	410	7
	13	34	15	209	414	153	130	400	155	170	0	396	232	503
	42	39	46	218	900	98	143	117	168	142	5	410	453	286
	11	16	165	261	300	389	103	176	16	51	22	273	317	183
	27	3	61	458	677	16	81	194	277	291	3	111	59	193
	71	38	61	583	345	183	117	203	19	87	2	34	254	174
	65	48	534	178	325	166	82	83	32	128	0	145	38	131
	36	51	39	121	114	61	133	181	17	131	3	178	680	142
	21	27	36	187	337	59	278	126	24	74		17	244	103
	32	10	25	465	385	116	92	168	31	75		53	377	340
	22	10	29	371	234	132	54	183	20	189		264	376	410
	42	77	96	210	276	97	252	234	41	131		227	362	326
	32	55	30	453	271	193	122	88	6	80		136	323	65
	54	17	1	160	58	61	147	131	13	254		24	61	222
	53	4	8	180	225	171	95	89	33	45		208	303	112
	36	8	150	243	123	195	95	206	25	60		142	187	306
	28	21	72	312	439	150	91	119	28	136		65	333	119
	13	15	198	392	53	344	293	141	11	48		112	286	55
	14	5	92	96	626	386	133	284	4	42		104	313	91
	21	5	34	380	197	161	210	198	19	151		135	171	177
	23	38	190	194	644	159	50	239	33	225		11	453	280
	26	22	32	217	373	151	83	380	16	59		74	282	342
	53	114	300	187	84	184	33	241	14	190		47	239	273
	27	36	68	99	63	427	58	175	25	291		311	286	226
	83	44	40	161	201	182	77	195	134	167		67	493	188
	35	88	38	202	568	172	87	168	71	223		101	784	72
	38	37	75	140	296	97	101	103	32	48		341	307	257
	134	19	296	162	370	110	57	57	78	179		65	581	72
	115	24	45	165	475	151	58	176	92	191		44	179	36
	80	26	9	134	332	207	173	474	33	65		20	323	19
	18	99	4	83	212	246	68	198	25	201		173	179	161
	30	150	9	155	253	211	95	482	25	165		106	415	11
	41	66	30	509	155	109	51	127	25	204		3	113	6
	32	66	17	225	458	138	80	196	40	66		105	463	2
	42	32	9	633	157	185	144	332	36	38		96	113	15
	73	99	22	232	556	203	42	283	21	39		127	108	94
	88	55	23	186	447	49	173	336	19	201		115	368	34
	67	21	63	99	213	475	47	182	49	164		96	225	100
	115	60	8	338	246	113	50	208	50	120		18	71	110
	132	39	107	351	93	130	122	71	6	158		178	176	48
	43	30	148	123	353	99	108	183	17	84		40	374	7
	75	55	17	214	773	251	104	233	135	78		147	168	5
	65	108	7	316	227	476	158	109	39	233		138	84	31
	53	2	2	352	298	124	61	150	29	168		33	94	479
	48	218	9	126	507	135	40	137	2	47		95	251	244
	28	37	5	170	121	105	43	428	52	47		109	133	238
	31	48	11	173	210	116	67	127	33	235		57	226	519
	33	61	2	236	223	70	119	59	17	135		84	291	851
	28	31	34	103	341	222	84	259	37	141		90	124	378
	23	64	29	624	248	178	105	453	43	28		35	29	435
	52	97	34	368	309	742	83	255	40	54		105	36	161
	34	19	50	97	603	445	159	194	7	69		36	185	541
	27	39	217	325	449	334	38	387	8	44		16	97	515
	82	12	27	199	388	319	55	229	79	425		26	230	409
	35	34	12	242	327	453	150	498	75	117		91	135	376
	19	54	46	150	510	60	106	73	8	286		87	581	484
	78	22	67	417	598	132	109	221	18	161		47	160	275
	43	24	5	367	463	314	107	163	31	119		83	360	228
	33	17	25	243	548	661	88	170	55	28		102	101	714
	62	72	6	140	290	512	90	187	49	52		167	296	117
	20	23	125	153	438	528	52	205	64	98		118	376	501
	44	25	44	102	273	428	139	135	87	85		77	31	289
	9	14	57	188	226	115	38	103	63	186		108	216	767
	16	15	72	111	758	623	81	226	12	21		123	504	262
	7	18	72	335	218	1054	294	305	38	406		103	229	615
	59	51	85	147	358	117	114	217	143	57		113	336	204
	19	63	297	135	659	361	103	161	120	162		69	258	318
	43	27	109	201	710	719	345	61	33	81		79	118	791
	24	23	215	333	351	712	241	156	78	216		18	429	226
	32	35	175	347	474	828	228	114	38	143		29	329	166
	39	59	72	97	72	640	58	277	16	190		80	400	329
	13	10	242	59	383	868	190	99	14	181		204	468	543
	18	32	323	231	586	182	133	221	126	56		100	171	458
	23	16	77	83	504	727	67	794	10	177		12	328	486
	39	30	438	138	660	437	202	228	240	145		141	294	404
	15	49	243	313	726	470	257	472	175	49		179	314	281
	8	74	159	175	529	736	294	1330	41	206		108	341	398
	8	53	126	239	1021	451	204	977	116	151		168	140	468
	21	2	92	25	700	219	646	337	86	167		70	261	390
	48	27	404	475	792	141	1018	397	44	144		362	152	170
	4	3	268	301	476	193	232	815	19	203		170	67	279
	32	15	422	331	737	758	355	657	19	178		267	483	462
	8	57	146	326	414	433	170	619	22	31		38	373	133
	100	10	95	263	719	755	39	641	55	66		28	213	362
	3	64	408	426	600	639	46	369	1018	41		112	98	206
	40	106	121	109	424	269	244	468	421	90		72	267	267
	8	82	349	214	633	749	202	604	611	22		55	149	365
	5	11	411	297	512	888	192	417	366	101		7	164	358
	50	32	411	204	1408	107	319	351	777	104		22	80	157
	53	19	70	441	753	702	493	546	624	285		32	203	247
	2	7	128	355	546	645	197	361	542	33		53	84	465
	15	5	577	65	859	495	290	385	865	55		197	2	348
	10	43	346	247	692	277	641	503	182	30		38	41	232
	17	21	196	276	697	291	692	441	305	25		83	208	176
	5	30	112	350	424	481	265	1015	476	36		93	246	199
	10	7	78	325	604	372	302	737	111	44		31	235	371
	55	2	289	808	676	593	210	585	308	166		73	68	225
	28	8	1	165	782	698	218	229	249	263		23	82	238
	3	33	642	53	581	338	200	118	393	205		8	77	565
	1	3	328	279	533	250	538	387	165	146		14	135	213
	7	75	156	420	537	453	398	204	115	115		37	192	122
	5	19	1357	75	168	331	311	490	286	31		130	261	53
	9	28	28	679	216	482	292	659	383	24		36	55	400
	47	9	97	372	223	461	444	521	291	168		43	43	149
	11	23	286	118	348	304	642	408	659	212		108	44	199
	13	73	212	282	508	276	380	425	153	341		78	50	367
	31	87	92	171	365	519	234	1166	170	26		91	218	260
	28	340	496	461	629	190	416	273	456	27		61		690
	3	394	58	196	278	196	535	560	257	64		88		164
	10	108	40	330	367	516	146	186	196	21		63		138
	38	27	65	470	433	813	442	654	706	24		205		469
	37	79	124	122	170	998		487	993	115		13		132
	6	63	403	399	406	245		89	268	65		145		240
	62	133	598	543	408	304		655	411	282		71		375
	11	16	626	211	372	342		642		42		38		320
	8	118	274	100	289	315		461		279		12		212
	26	20	366	121	123	260		422		59		53		258
	43	7	236	300	200	605		632		866		20		75
	9	12	220	90	162	252		743		74		171		563
	20	92	217	162	381	646		44		70		83		170
	4	12	74	400	440	453		58		364		37		259
	37	54	235	423	505	534		614		83		6		497
	2	179	11	480	282	149		458		136		49		349
	2	54	432	155	340	166		833		32		92		238
	15	179	258	313	431	786		436		110		24		407
	7	92	409	385	554	426		942		81		84		65
	4	25	238	476	520	229		1135		233		55		310
	6	58	236	272	154	304		791		39		25		501
	10	242	86	299	296	842		715		24		79		558
	29	60	450	274	378	203		411		39		22		218
	17	112	292	281	439	257		316		463				570
	2	130	60	136	388	287		643		115				258
	44	79	36	177	410	270		152		417				177
	13	51	114	423	377	122		455		437				62
	2	41	275	119	143	557		456		42				188
	7	12	228	159	372	247		482		40				412
	50	39	364	431	304	290		286		261				224
	23	10	295	398	73	407		309		121				407
	26	115	229	282	119	881		2168		116				453
	30	29	68	684	116	362		77		240				386
	13	31	153	119	439	300		282		337				268
	4	30	494	129	204	221		366		54				675
	18	110	78	256	599	215		275		8				304
	3	49	40	49	330	383		338		72				191
	38	100	42	172	449	528		143		104				166
	19	47	106	140	371	463		849		70				323
	16	71	374	231	179	282		464		133				49
	22	167	150	319	219	129		503		671				182
	24	99	147	299	186	239		189		33				223
	17	95	84	131	221	290		697		21				274
	72	51	132	216	62	361		577		26				313
	23	20	42	252	94	169		349		89				216
	25	18	82	130	236	170		429		48				376
	18	19	236	55	237	359		855		8				169
	87	8	338	35	158	270		357		47				439
	72	175	50	405	138	296		553		31				168
	9	145	17	50	166	412		504		17				140
	13	13	35	36	364	448		579		52				179
	28	229	160	213	361	424		398		16				407
	8	186	133	278	360	627		414		59				113
	27	90	201	389	278	525		433		57				150
	28	139	49	473	166	525		609		40				211
	32	43	93	432	694	446		178		220				198
	20	96	370	132	384	298		692		38				248
	14	60	85	135	193	577		365		64				263
	8	33	123	101	249	487		130		21				171
	25	9	2	100	496	467		126		102				194
	4	17	244	457	403	382		581		88				137
	21	96	128	331	356	342		519		92				331
	17	15		311	399	290		174		251				369
	28	110		170	267	532		301		39				319
	28	208		36	201	327		455		171				159
	248	96		214	268	281		56		114				407
	153	59		130	366	655		586		34				108
	31	13		229	121	255		168		35				176
	49	57		372	337	390		473		177				268
	93	234		387	132	421		332		181				304
	29	97		181	121	635		388		28				119
	10	80		159	164	435		323		261				186
	57	80		238	391	500		93		154				136
	20	137		329	356	472		25		23				174
	12	82		236	320	498		132		28				166
	22	146		259	305	778		366		20				445
	8	100		493	204	298		352		1128				299
	15	46		8	167	452		176		87				279
	33	24		440	276	334		565		42				267
	27	25		203	201	378		121		44				249
	19	75		554	344	426		197		46				210
	16	10		275	189	308		244		40				276
	13			373	216	783		104		379				264
	14			451	387	438		178		259				208
	43			591	546	223		102		172				401
	53			257	250	591		274		164				389
	56			249	328	407		109		365				526
	37			151	274	314		307		55				402
	28			80	227	584		430		306				213
	12			843	66	299		233		594				445
	44			431	344	387		218		543				234
	49			244	451	350		111		119				527
	23			242	549	419		302		441				175
	15			484	385	443		160		90				219
	6			831	334	263		142		144				416
	26			520	326	838		400		82				434
	30			837	276	410		424		367				294
	4			359	388	199		641		128				285
	90			804	818	510		158		131				124
	4			848	241	510		145		185				164
	4			805	277	461		221		577				319
	34			215	611	898		307		655				350
	73			435	534	289		150		104				362
	81			415	562	516		373		692				280
	54			660	246	195		95		166				287
	29			189	153	354		100		697				247
	12			261	546	272		226		210				312
	25			583	681	473		341		366				106
	23			457	146	110		165		160				278
	13			715	206	1074		187		399				258
	9			458	390	894		126		1080				306
	22			715	564	750		90		389				230
	12			397	121	396		372		361				356
	12			559	361	1398		531		222				286
				268	398	716		101		180				71
				172	245	494		157		332				193
				348	333	385		423		335				28
				473	400	578		93		288				40
				551	435	439		165		820				208
				472	907	347		137		111				240
				556	348	561		207		121				128
				410	501	358		279		312				12
				296	260	439		223		849				133
				373	364	633		113		421				279
				900	244	206		107		715				318
				403	181	175		199		135				143
				264	210	507		274		345				59
				431		817		112		267				249
				426		828		244		479				241
				439		491		186		685				106
				320		531		182		234				278
				116		361		257		481				130
				331		435		294		289				111
				337		768		204		94				195
				621		198		646		346				434
				380		749		1018		380				363
				182		554		232		317				168
				134		573		355		328				79
				324		222		170		375				269
				764		620		39		298				194
				737		641		46		302				183
				273		719		244		192				103
				355		320		202		84				157
				154		635		192		804				255
				426		633		319		507				56
				295		964		493		607				81
				821		756		197		565				222
				168		899		290		532				165
				229		848		641		243				248
				328		1059		692		84				133
				144		452		265		862				20
				218		727		302		560				88
				516		707		210		101				117
				319		606		218		1018				57
				392		589		200		421				152
				256		1163		538		611				67
				546		1025		398		366				36
				460		762		311		777				48
				281		813		292		624				166
				808		463		444		542				246
				445		601		642		865				81
				448		648		380		182				16
				212		460		234		305				76
				1006		57		416		476				19
				267		275		535		111				26
				206		277		146		308				25
				616		552		442		249				64
				311		680				393				52
				126		198				165				88
				321		58				115				29
				171		155				286				80
				174		163				383				66
				631		125				291				102
				551		198				659				420
				488		121				153				69
				623		89				170				103
				253		114				456				58
				218		67				257				30
				292		483				196				14
				259		546				706				319
				221		293				993				20
				465		519				268				64
				339		383				411				96
				426		497								99
				925		350								306
				241		711								192
				286		522								161
				596		114								30
				1334		462								292
				692		355								147
				205		190								63
				306		202								312
				476		122								208
				665		355								137
				466		339								24
				512		572								32
				392		502
				276		797
				367		759
				1018		166
				814		394
				89		495
				281		261
				670		126
				428		362
				332		412
				755		153
				568		367
				500		99
				512		371
				316		769
				448		602
				318
				521
				256
				608
				251
				364
				1001
				715
				612
				402
				612
				580
				672
				671
				417
				369
				158
				393

## Sheet: 4. IL1A and IL1B
Primary Figure:	S21		S21
No. Of cells	283		142
Cells	RAW 264.7		BMDM
Stimulation	Lipid A		Lipid A
Dose	500 ng/ml		500 ng/ml
Time	3 hrs		3 hrs
	IL1α	IL1β	IL1α	IL1β
	35	696	291	230
	0	435	84	105
	11	500	29	32
	4	403	55	24
	1	13	117	91
	2	23	67	64
	0	5	34	12
	0	8	27	3
	42	326	111	271
	43	398	4	24
	1	4	7	28
	7	16	69	107
	3	14	16	135
	3	19	1	53
	41	654	24	11
	2	129	17	16
	0	108	2	4
	2	22	102	88
	1	5	43	273
	0	19	84	18
	0	136	15	14
	3	4	3	5
	2	7	7	21
	89	309	4	11
	0	329	153	230
	2	0	64	134
	0	3	13	6
	1	15	0	27
	0	21	0	55
	0	29	1	73
	1	150	34	4
	0	89	29	3
	3	60	6	50
	6	405	163	127
	1	48	18	24
	23	327	25	3
	2	238	81	107
	2	71	45	71
	1	46	43	48
	2	102	9	130
	4	706	12	107
	15	543	2	103
	1	457	9	50
	1	190	6	240
	1	1	0	17
	9	406	24	102
	38	151	1	20
	26	199	7	205
	16	54	228	288
	1	87	1	12
	2	25	35	42
	36	224	6	6
	1	14	5	12
	2	1	54	371
	1	10	4	164
	2	80	3	126
	1	0	1	40
	2	35	10	7
	5	19	0	7
	196	910	3	9
	1	191	111	121
	2	121	0	23
	0	12	0	49
	2	15	2	2
	0	54	6	7
	0	70	48	151
	29	140	3	58
	6	115	22	107
	2	26	50	131
	0	36	17	128
	0	2	164	139
	3	337	291	443
	1	2	2	2
	50	75	2	46
	2	13	3	54
	0	5	2	1
	1	10	0	0
	2	1	0	10
	4	100	5	64
	4	46	2	83
	3	165	40	55
	0	4	2	2
	1	5	1	2
	2	73	0	1
	1	20	146	357
	2	35	2	3
	0	36	2	14
	3	90	9	174
	18	206	10	25
	12	208	3	28
	13	244	3	35
	1	96	2	16
	2	75	14	174
	3	7	5	82
	0	33	77	33
	89	604	7	1
	0	242	62	212
	1	7	65	7
	2	98	3	3
	0	16	7	78
	4	245	37	197
	63	538	7	11
	83	17	20	76
	51	0	1	8
	123	280	7	47
	40	7	25	1
	31	1	10	0
	58	27	4	16
	2	202	45	66
	3	3	106	183
	12	33	99	128
	40	439	91	4
	7	1	124	90
	0	0	16	4
	2	1	27	9
	0	1	23	126
	111	360	15	140
	5	36	177	84
	59	196	304	85
	0	219	14	6
	0	223	75	2
	0	0	1	0
	0	160	7	2
	30	524	4	0
	0	24	6	2
	2	42	113	64
	0	0	106	196
	1	0	127	11
	8	276	43	49
	5	534	33	4
	63	153	33	19
	0	217	26	8
	2	310	110	59
	5	272	13	78
	1	0	6	2
	38	737	216	246
	2	33	7	66
	1	123	141	279
	0	29	22	0
	0	17	11	4
	67	352	14	97
	125	569	6	38
	19	383
	0	158
	0	49
	4	232
	1	34
	0	186
	1	72
	1	90
	11	1
	40	267
	60	388
	2	5
	1	9
	366	698
	1	379
	189	936
	161	394
	7	119
	1	588
	135	545
	130	836
	2	0
	672	1165
	67	614
	1	32
	16	90
	701	817
	119	443
	111	517
	6	91
	3	230
	2	4
	8	56
	0	162
	9	34
	3	25
	7	151
	40	364
	2	24
	3	134
	64	507
	8	292
	1426	1063
	422	811
	588	1094
	1	0
	368	650
	2	631
	11	219
	16	169
	8	161
	12	189
	16	153
	141	516
	0	44
	111	243
	8	10
	16	67
	33	363
	224	217
	0	0
	0	0
	0	0
	207	610
	35	210
	104	849
	17	294
	1	7
	0	45
	178	805
	51	847
	12	117
	24	241
	11	108
	4	305
	1	18
	75	281
	659	306
	13	891
	79	301
	473	445
	582	1316
	35	413
	12	179
	29	208
	0	179
	8	1
	0	2
	2	1
	24	270
	0	49
	2	88
	30	352
	1	195
	1	16
	1	10
	0	33
	26	442
	0	2
	1	48
	0	584
	6	194
	2	779
	3	899
	0	34
	1	186
	9	115
	6	1
	3	616
	764	1131
	8	62
	88	1031
	283	578
	52	238
	0	5
	106	360
	2	291
	46	572
	0	11
	0	11
	0	120
	108	264
	0	196
	22	282
	5	693
	12	670
	203	103
	16	15
	2	323
	0	6
	148	753
	0	652
	16	803
	2	526
	1	106
	4	71
	113	10
	68	9
	0	32
	4	320
	0	6

## Sheet: 5. IL1B and TNFa
Primary Figure:	S21		S21
No. Of cells	356		148
Cells	RAW 264.7		BMDM
Stimulation	Lipid A		Lipid A
Dose	500 ng/ml		500 ng/ml
Time	3 hrs		3 hrs
	IL1β	TNFα	IL1β	TNFα
	69	66	191	168
	21	258	36	140
	15	120	37	179
	179	408	88	407
	301	506	308	113
	6	144	17	150
	7	206	87	211
	4	188	104	198
	402	359	48	248
	207	307	30	263
	153	182	2	171
	106	54	35	194
	23	376	44	137
	161	279	24	331
	2	125	13	369
	3	216	59	319
	6	6	21	159
	19	201	119	407
	280	395	380	108
	60	277	10	176
	54	209	58	268
	240	218	40	304
	153	261	9	119
	706	458	703	186
	689	583	205	136
	11	178	195	174
	22	121	6	166
	125	187	370	445
	343	465	280	299
	9	371	155	279
	4	210	129	267
	6	453	320	249
	3	160	36	210
	123	180	11	276
	138	243	18	264
	44	312	146	208
	114	392	164	401
	10	96	583	389
	179	380	209	526
	25	194	196	402
	62	217	12	213
	35	187	21	445
	12	99	66	234
	21	161	436	527
	17	202	24	175
	4	140	87	219
	1	162	9	416
	23	165	393	434
	8	134	23	294
	2	83	57	285
	233	155	84	124
	2	509	5	164
	172	225	5	319
	107	633	63	350
	3	232	127	362
	3	186	77	280
	0	99	42	287
	8	338	14	247
	162	351	173	312
	5	123	225	106
	24	214	85	278
	99	316	317	258
	336	352	185	306
	260	126	36	230
	60	170	227	356
	88	173	77	286
	37	236	321	71
	5	103	60	193
	608	624	16	28
	357	368	16	40
	7	97	88	208
	21	325	32	240
	408	199	145	128
	23	242	10	12
	0	150	325	133
	238	417	347	279
	393	367	468	318
	74	243	307	143
	2	140	218	59
	10	153	97	249
	121	102	137	241
	321	188	6	106
	56	111	110	278
	1	335	5	130
	92	147	34	111
	26	135	85	195
	365	201	105	434
	365	333	74	363
	160	347	91	168
	4	97	69	79
	163	59	126	269
	188	231	228	194
	2	83	11	183
	9	138	39	103
	2	313	5	157
	43	175	5	255
	282	239	257	56
	1	25	27	81
	479	475	1	222
	223	301	3	165
	380	331	5	248
	107	326	31	133
	111	263	120	20
	204	426	27	88
	6	109	6	117
	15	214	278	57
	67	297	483	152
	59	204	447	67
	37	441	88	36
	192	355	191	48
	252	65	19	166
	72	247	541	246
	377	276	109	81
	471	350	99	16
	289	325	272	76
	181	808	270	19
	83	165	264	26
	40	53	11	25
	29	279	71	64
	29	420	7	52
	169	75	59	88
	461	679	19	29
	33	372	48	80
	2	118	88	66
	494	282	23	102
	377	171	355	420
	131	461	15	69
	335	196	24	103
	26	330	27	58
	6	470	24	30
	3	122	129	14
	385	399	19	319
	414	543	17	20
	59	211	85	64
	96	100	365	96
	131	121	125	99
	177	300	116	306
	11	90	263	192
	2	162	103	161
	26	400	49	30
	154	423	509	292
	188	480	427	147
	12	155	29	63
	152	313	118	312
	344	385	770	208
	483	476	180	137
	94	272	271	24
	296	299	188	32
	54	274
	381	281
	13	136
	104	177
	10	423
	44	119
	70	159
	342	431
	195	398
	269	282
	605	684
	2	119
	11	129
	180	256
	26	49
	228	172
	567	140
	6	231
	20	319
	410	299
	241	131
	221	216
	160	252
	91	130
	16	55
	3	35
	147	405
	7	50
	1	36
	8	213
	235	278
	4	389
	15	473
	138	432
	220	132
	0	135
	0	101
	0	100
	10	457
	370	331
	64	311
	152	170
	14	36
	1	214
	20	130
	275	229
	187	372
	31	387
	63	181
	71	159
	117	238
	307	329
	90	236
	10	259
	258	493
	0	8
	47	440
	0	203
	21	554
	0	275
	10	373
	290	451
	2	591
	1	257
	15	249
	4	151
	16	80
	6	843
	872	431
	704	244
	77	242
	851	484
	1076	831
	536	520
	337	837
	566	359
	569	804
	840	848
	930	805
	628	215
	447	435
	705	415
	21	660
	204	189
	712	261
	561	583
	128	457
	756	715
	806	458
	1031	715
	23	397
	638	559
	350	268
	412	172
	900	348
	193	473
	209	551
	74	472
	141	556
	429	410
	590	296
	953	373
	1272	900
	68	403
	1060	264
	767	431
	678	426
	756	439
	506	320
	29	116
	440	331
	503	337
	176	621
	11	380
	284	182
	811	134
	911	324
	220	764
	496	737
	38	273
	469	355
	249	154
	162	426
	540	295
	791	821
	16	168
	156	229
	362	328
	40	144
	71	218
	540	516
	26	319
	33	392
	337	256
	868	546
	17	460
	209	281
	131	808
	33	445
	450	448
	19	212
	53	1006
	1	267
	1	206
	11	616
	115	311
	4	126
	10	321
	3	171
	5	174
	711	631
	435	551
	291	488
	457	623
	3	253
	0	218
	1	292
	4	259
	4	221
	2	465
	4	339
	231	426
	387	925
	2	241
	301	286
	9	596
	410	1334
	587	692
	51	205
	64	306
	4	476
	243	665
	136	466
	367	512
	164	392
	19	276
	11	367
	421	1018
	152	814
	2	89
	11	281
	4	670
	5	428
	2	332
	689	755
	175	568
	1	500
	20	512
	17	316
	58	448
	122	318
	535	521
	160	256
	137	608
	10	251
	8	364
	278	1001
	166	715
	19	612
	20	402
	606	612
	500	580
	386	672
	276	671
	313	417
	19	369
	6	158
	4	393
