# Supplementary material for: Gene-Specific Linear Trends Constrain Transcriptional Variability of the Toll-like Receptor Signaling
Source: Cell Syst. 2020 Sep 23;11(3):300–314.e8. doi: 10.1016/j.cels.2020.08.007 (PMC7521480; doi:10.1016/j.cels.2020.08.007)
Supplement: Table S3. Inference of the Mean-Variance Relationships for the LPS-Regulated Genes in BMDM Cells From (Shalek et al., 2014), Related to Figure 3 — Shown are fitted linear regressions for the core TLR (time course measurement of responses to PAM, PIC, and LPS) and combined (with perturbations) datasets. Included are individual gene fits and data points, together with corresponding correlation coefficients (R2). [file mmc4.xlsx]

## Sheet: variance vs mean (TLR only)
gene	N	p1	p2	min x	max x	R2	Kmeans	Figure legend:
CAR4	12	-3251	963.24	0.232707	152.074	0.997219		Fitted : Var=p1+p2*mean
PYHIN1	13	-3759.26	314.822	11.6723	427.333	0.995263		in black: core TLR data
GM14446	12	-6633.72	1653.76	0.0119704	295.656	0.990878
IFI47	12	-5411.85	725.879	7.55324	653.939	0.989286
AW112010	13	-2.76859e+06	5791	394.659	9751.22	0.989266
D14ERTD668E	13	-3338.58	378.043	0.779423	395.491	0.98897
MS4A4C	11	-5210.81	1074.97	0.653113	163.983	0.988759
GBP2	12	-43641.5	810.44	57.6617	797.18	0.987519
CCND2	13	-6122.21	454.54	5.29676	344.869	0.987118
CFB	13	-2182.22	380.617	7.89059	113.026	0.985841
GBP3	12	-3592.95	417.43	6.48443	223.672	0.985671
XAF1	12	-5771.89	404.956	9.17402	282.634	0.984787
TIMP1	12	-4596.62	906.869	2.05035	120.376	0.984673
IFIT1	11	-2745.26	1025.13	0.3246	854.003	0.98426
TNFSF9	13	-9609.36	945.899	2.48981	254.87	0.98141
IRF7	12	-682.841	303.705	0.0258681	120.013	0.98085
IFI204	13	4956.05	466.343	28.1096	1202.96	0.98019
TRIM30A	13	-4916.18	445.162	31.5449	730.109	0.978381
IL15	12	-2568.04	544.796	12.6753	326.27	0.97808
CMPK2	12	-8682.01	1046.29	0.0249973	373.581	0.977788
IL1B	13	-817060	5261.23	37.4535	4174.9	0.977116
PROCR	12	1454.65	461.71	0.716447	234.035	0.976116
MS4A6C	13	-5902.08	653.347	8.92308	331.288	0.975964
CD40	13	-25208.5	1116.44	0.033418	826.051	0.974688
TNFSF15	13	-1079.26	398.189	0.264653	315.229	0.973369
CCL17	13	-1.23561e+07	16579.8	634.665	11111.6	0.971879
CCR7	13	-82465.8	2282.57	38.8352	1387	0.970866
NT5C3	11	-16515.8	746.069	33.988	538.729	0.969707
GM4902	11	-5847.66	573.842	3.1349	369.501	0.968826
IRGM1	13	-6336.47	461.646	2.69183	462.949	0.96866
GM12250	12	-76.3088	193.764	0.0138999	155.628	0.968232
TRIM30D	13	-630.295	197.821	9.14925	218.736	0.966769
SLFN8	12	-1078.83	250.602	0.883049	129.853	0.965169
RSAD2	11	-106379	2842.01	0.517837	1292.98	0.964912
IFI205	13	-30079.7	1291.52	0.0994679	778.056	0.96319
U90926	11	-31758.9	4059.46	0.0156361	164.385	0.963152
CXCL3	12	-459625	4672.25	11.8816	2101.58	0.96231
HSPA5	13	-33612.2	564.856	123.882	509.234	0.962274
THBS1	11	-15836	766.73	24.7125	226.306	0.960595
ACPP	13	-7041.15	516.972	2.27279	278.365	0.960005
HERC6	13	-2406.93	323.218	6.39089	207.325	0.958383
GBP5	12	212.348	181.101	4.03833	170.149	0.958352
SDC4	13	-428679	3654.36	25.3163	1434.78	0.957117
CXCL10	12	-984121	7943.47	1.46033	3636.61	0.955751
USP18	14	-34336	1051.49	4.47766	1242.34	0.955451
CISH	12	-2252.72	402.49	0.06427	153.546	0.954801
GM4951	13	1318.68	278.436	0.120978	193.887	0.953488
LY6C2	11	-43850.9	3202.16	3.0315	115.927	0.951784
CAR13	11	-932.226	288.175	3.40728	117.239	0.951073
H2-Q7	14	-30279.1	849.136	15.6253	446.232	0.948993
CD69	11	-47369.9	1804.43	5.14169	397.669	0.948662
IFI27L2A	12	-200623	1744.53	227.492	876.828	0.948005
ARF4	13	-74104.6	745.951	111.754	414.778	0.947736
STAT2	13	-386.793	201.545	12.3328	155.802	0.947387
SLPI	13	-51907.9	1578.87	26.5919	207.28	0.946052
EPSTI1	13	-6792.88	549.459	14.3237	212.591	0.944286
TARM1	13	-27274.7	1267.07	10.0135	542.343	0.944017
IFIT2	14	-7674.52	705.988	0.531397	864.922	0.941781
IRG1	13	13605.3	1129.17	2.8361	1245.37	0.939794
AY096003	13	-16006.8	631.164	9.88757	350.441	0.939185
AFTPH	13	-448.977	147.551	14.4566	117.39	0.93901
SLC7A2	15	-4254.75	313.094	6.14452	269.822	0.938572
CXCL1	14	-354280	4420.51	8.73532	1080.86	0.938364
BIRC3	13	-18101.8	553.911	27.5691	208.117	0.937496
NMI	12	-2388.59	357.372	5.41564	131.369	0.937351
CD86	13	-32993.9	960.283	43.1727	348.386	0.93732
RTP4	12	-2972.27	510.48	0.0952058	384.398	0.936088
CLU	12	-62330	3451.73	1.18342	404	0.935947
NFKBIZ	13	-3442.96	328.847	0.00478867	204.115	0.935739
SOD2	13	-17910.2	403.492	31.7465	444.619	0.934363
OASL1	11	-1877.95	510.143	0.326282	359.973	0.932426
CCL5	12	5.1691e+06	19094.9	85.2624	30050.6	0.931793
IFIT3	11	16586.8	1155.77	0.140348	677.572	0.930255
STXBP3A	13	-27744	623.512	40.2892	264.546	0.92995
CLEC4E	15	-23012.1	1021.1	8.82165	831.944	0.928292
APOL7C	14	-540000	7140.92	1.55365	1493.59	0.928278
IL1RN	13	-102691	1404.82	73.4257	1285.2	0.928249
EBI3	12	-25814.2	892.565	39.8179	261.598	0.927887
GBP6	13	-1468.72	225.35	6.10143	130.755	0.927791
CCL3	12	-478254	3906.47	95.686	2058.91	0.923764
TNIP3	12	-35375.4	628.964	71.0944	285.514	0.922763
CD274	13	-4686.42	311.94	46.729	317.846	0.921738
IRF8	14	-3734.82	407.262	24.5884	275.135	0.919273
SAMHD1	12	-66240.8	682.425	91.1002	357.823	0.919122
CCL2	11	-32725.6	2212.19	3.7888	144.382	0.919035
TMEM39A	14	-5638.89	475.408	10.1276	180.471	0.918735
PCGF5	13	-4051.35	417.175	12.4499	182.223	0.918692
STAT1	13	-731.676	219.11	13.7982	230.567	0.918119
TAP1	13	-201.651	179.903	10.8228	120.327	0.917545
AK139487	12	-34024.8	1679.01	15.3175	104.218	0.917182
AK172683	12	-1900.93	215.622	1.01309	117.052	0.916367
TOR3A	13	-556.727	178.989	6.84327	143.042	0.915207
TNF	13	5879.96	1268.45	7.80357	759.232	0.914726
1810029B16RIK	13	-49081	962.561	38.3715	375.124	0.913368
IL1A	13	-267629	3068.56	25.2113	1179.32	0.913306
LCP2	13	-1718.23	228.635	11.3719	103.557	0.912686
ADAP2	14	-1062.37	267.461	4.99444	123.156	0.911478
IFIH1	13	-105.661	237.936	4.82746	214.974	0.911283
GLIPR2	14	-48733.6	1317.57	52.3132	563.72	0.906345
PHF11	12	-1773.06	461.035	0.202447	111.989	0.904665
SERPINB9	13	-47503.3	1528.75	7.61247	272.417	0.904302
CDKN1A	13	-82139.1	807.015	78.1502	566.231	0.90393
INHBA	11	-6908.28	866.701	0.0227435	102.755	0.902278
KTN1	14	-4543.01	308.02	16.9849	114.301	0.902085
SERPINB9B	13	-32936.7	2980.41	0.00319484	101.069	0.901045
SERPINA3G	13	-4733.65	654.721	7.45242	163.854	0.900889
IFITM3	14	11442	1481.58	53.4707	1889.94	0.898888
ZDHHC21	11	-71920.5	2847.53	17.8527	149.492	0.897913
AA467197	12	-475146	1991.32	201.148	2561.36	0.897582
TLR2	14	-10056	440.426	4.32318	234.158	0.895555
CAV1	13	-8010.98	690.711	6.75983	342.132	0.892073
H1F0	13	-17420.7	511.338	23.1199	371.609	0.891022
CLEC4D	14	-109606	1214.94	59.0886	341.295	0.890149
MTPN	13	-11781.1	313.259	73.6084	384.172	0.88855
CD14	13	-452294	2240.17	199.487	1737.11	0.887008
PELI1	14	-2146.94	234.254	3.66375	107.335	0.886173
2310016C08RIK	13	7582.86	721.799	0.252369	444.789	0.883626
OAS1A	11	-5388.97	464.789	13.3564	258.303	0.883327
TREX1	13	-3615.41	523.219	40.1405	594.628	0.882096
MARCO	12	-4059.22	834.785	0.476947	120.41	0.87972
FAM102B	13	-1907.75	215.896	4.62382	101.812	0.877976
BHLHE40	13	-9605.38	444.772	35.4621	285.208	0.877962
BATF	13	-1399.81	403.869	5.97664	127.729	0.876812
DUSP1	13	-14230.1	482.753	44.8056	198.541	0.875406
AK217941	12	-1.49526e+06	13038.4	1.49888	878.383	0.873763
KPNA3	13	-1031.01	188.241	13.2398	140.87	0.873003
DHX58	13	-306.344	211.471	0.246249	101.986	0.87205
ZUFSP	13	-839.623	287.385	10.7297	137.744	0.87035
BCL2A1A	13	-223159	1091.99	211.556	1753.43	0.869676
BLNK	13	-9201.51	467.778	35.2956	283.911	0.866667
AI607873	14	-7806.25	625.487	14.1648	296.893	0.866421
PTTG1	13	-2066.49	356.787	23.0639	446.954	0.864283
SWAP70	12	-7337.38	436.398	23.2885	129.772	0.864243
AK138792	13	-1.06658e+06	11311.3	32.6097	521.428	0.863404
BCL2A1D	15	-239933	1216.52	305.475	2835.78	0.862848
INSIG1	12	-5997.96	225.235	31.1827	149.286	0.862459
PPP1CB	15	-4266.61	289.06	26.8316	167.169	0.857867
BCL2A1B	14	-543929	1768.73	684.835	3923.57	0.857484
SLC2A6	14	-4207.47	357.371	13.4768	191.206	0.856961
IL18	13	473.959	465.185	8.22147	117.784	0.85664
SP100	13	-939.098	362.171	31.999	271.129	0.856601
RELA	14	-11832.4	467.485	21.6434	136.3	0.855297
FPR2	14	-14042.6	740.966	1.22514	351.771	0.853227
IFI35	13	2243.33	247.834	23.888	196.032	0.853223
CCRL2	12	-4367.77	448.355	20.6549	205.791	0.851808
H2-T23	12	-59200	671.837	206.047	799.849	0.851786
OASL2	11	49.378	208.136	0.852627	173.817	0.851506
SBDS	13	-3698.34	345.784	42.6723	353.425	0.851403
UBE2L6	13	-21158.2	727.892	47.9965	376.996	0.849821
GADD45B	13	-4858.03	287.535	28.0117	278.557	0.847559
IGTP	15	-375.721	404.554	1.15138	148.075	0.84646
SLFN2	14	-27274.5	565.697	135.7	765.988	0.842141
FOS	11	-8351.51	815.642	11.3285	108.982	0.839749
SP140	13	-8758.46	397.949	35.8289	394.46	0.838421
SLFN5	15	-117.525	205.926	6.46095	233.254	0.834479
SLAMF7	12	-21208.9	622.986	104.298	440.428	0.833898
SQSTM1	15	-78063.6	955.66	117.158	913.202	0.827503
STAT5A	13	-2449.52	246.457	6.14833	110.193	0.827027
TAPBP	13	-14521.3	311.429	88.9428	274.572	0.825415
FPR1	12	-2443.69	767.935	0.0542238	175.386	0.825239
LGALS9	12	-2964.68	509.607	57.9614	427.866	0.824647
APOBEC3	15	-1573.56	312.212	8.14116	150.965	0.823632
PLAUR	13	8320.75	443.468	60.3266	433.189	0.823324
PNP	13	-13868.9	365.53	42.6333	384.607	0.821835
KYNU	15	-4572.21	440.561	12.8036	119.556	0.819061
MNDAL	13	6573.14	382.034	19.2339	398.165	0.81734
BST2	12	-4288.83	348.138	12.6238	128.219	0.817318
H2-M2	12	-541268	3257.6	151.833	1264.25	0.814673
ZFP36	14	-8154.98	361.91	48.5695	247.355	0.814629
NFKBIA	13	-105967	870.996	178.5	1149.83	0.814588
CD200	14	-4464.87	605.666	12.3853	259.21	0.814477
ETV3	14	-14232	472.73	36.8405	202.532	0.814119
IL6	13	-6831.74	2262.55	0.00266491	1655.71	0.813018
MS4A6D	12	-156841	1490.48	96.7659	784.237	0.812403
KTELC1	14	-2324.21	411.013	5.38711	146.873	0.809637
IL15RA	13	2266.32	423.81	3.67899	214.978	0.808332
PRDX1	15	-1.35033e+07	9525.46	1642.15	9475.75	0.807946
PDPN	12	-48782.3	1375.25	30.4687	226.702	0.804768
FNDC3A	12	-6804.1	370.873	24.1238	104.974	0.804675
MX1	15	93302.3	1271.18	21.9299	1289.98	0.803044
RNASET2B	14	-60299.5	912.97	74.1523	388.559	0.801999
TXNRD1	13	-7308.99	262.124	20.4412	187.326	0.798173
CXCL16	13	-31678	621.426	83.8253	686.447	0.797695
CCL22	14	-3.11734e+06	9843.13	126.834	3960.81	0.795462
PSMB10	13	-42574.8	679.395	85.3595	363.353	0.790317
AK139528	12	-74986.8	2610.96	18.2584	107.109	0.785319
PDZK1IP1	14	-6487.39	571.114	15.7561	161.405	0.782708
IL7R	15	-6422.21	354.579	20.6482	188.854	0.77976
SLC7A11	13	-25018.8	430.629	53.8438	368.408	0.776079
PARP14	14	-2553.74	295.058	3.83249	227.172	0.775042
MT2	13	-2718.01	532.981	3.155	184.256	0.773281
SERPINB6B	13	2431.68	1115.97	8.16981	332.319	0.773037
SRGN	14	-95335.4	1324.33	383.08	1970.28	0.770064
IFI203	11	-1993.59	300.565	7.85828	126.564	0.767256
GTF2B	14	-23591.2	614.791	51.969	170.949	0.766866
MED21	14	-13378.7	641.061	26.301	126.886	0.763756
B3GNT2	13	-14104.9	639.125	11.8361	115.456	0.759199
CCL4	12	-2.17971e+06	12055.6	18.0642	2194.95	0.756214
RNF19B	15	-7594.48	354.718	16.573	127.472	0.755553
MDM2	15	-14714.3	629.854	31.057	142.007	0.755118
SAA3	12	-81084	4217.3	1.44807	465.927	0.754189
SGK1	12	8898.95	493.745	110.884	376.37	0.752442
CLIC4	13	3282.12	175.833	41.706	250.772	0.752331
PSME2	13	-40398.2	991.339	399.375	1525.94	0.750921
MYD88	15	-11015.2	548.694	27.7182	171.212	0.746351
RAB8B	13	-34437.9	480.876	108.827	420.219	0.74361
CASP1	11	-14909.6	612.023	39.9437	134.358	0.736349
NUDT17	15	-6459.91	894.02	7.97527	264.171	0.732829
RILPL2	13	-5392.32	405.817	21.1482	163.576	0.731058
MX2	14	737.614	357.552	0.0406829	116.037	0.729736
CD47	14	-54029.6	560.881	154.039	390.555	0.727285
NCK1	15	-7777.47	455.572	17.6455	126.301	0.7244
CXCL2	13	-173612	1832.04	38.9896	1074.9	0.722695
RAP1B	15	-88575	789.19	127.378	360.127	0.709006
FAS	14	-11003.2	782.314	33.5926	232.436	0.706293
CD83	13	-21938.7	989.294	32.4723	343.403	0.706286
ARL5C	14	-14325.3	486.673	24.5223	199.378	0.705707
IRF1	13	-18449.6	575.996	9.89173	185.261	0.704599
AK042010	15	-3558.81	523.627	7.18052	186.974	0.701419
ANXA7	12	-10550.6	418.133	32.0458	113.686	0.697918
2810474O19RIK	12	-17152.8	406.738	48.9366	137.179	0.695134
NFKB1	15	-2619.88	311.336	15.9008	234.565	0.693248
H3F3B	13	-909519	1642.76	831.439	1148.94	0.689475
P2RY14	13	-16480.6	633.225	34.6636	233.654	0.686917
CD44	13	-12446.5	319.537	110.613	360.574	0.683991
ZBP1	11	2362.07	376.995	16.5354	132.42	0.68257
TRAF1	13	-17857.9	648.985	3.66734	187.059	0.681447
NRP2	14	-2475.59	202.36	23.8465	101.889	0.681284
TRIM5	13	-11273.7	502.916	20.0075	103.508	0.671233
F10	15	-16697.9	782.865	46.7681	272.451	0.670072
CASP7	13	-6011.33	503.427	30.0941	120.297	0.66997
TNFRSF1B	13	-21227.8	439.154	83.3708	280.917	0.669696
PPP4R2	15	-592.041	183.499	13.873	103.783	0.668392
PSMB9	14	-10465.6	620.403	75.9055	342.949	0.660814
PPP1R15A	14	1585.81	344.312	20.8014	153.172	0.655262
RNF114	15	-6710.86	527.13	42.4084	202.216	0.64615
TANK	15	-11875.9	540.792	51.211	350.014	0.64058
BCL2A1C	13	3436.73	123.2	32.855	196.534	0.638361
SNX10	13	-48625.7	669.67	69.3114	254.007	0.633756
RBM7	13	-18457.4	569.249	42.3166	123.025	0.629613
A130040M12RIK	13	-7435.44	356.874	40.7592	212.105	0.629251
H2-T10	13	-3665.66	551.775	28.9855	291.796	0.625478
CFLAR	14	-609.006	216.253	25.1689	276.129	0.623276
ATF3	13	-949.148	317.199	30.3917	227.941	0.621236
MARCKSL1	12	-15207.4	660.269	16.2867	235.411	0.614008
AK142678	13	-162923	5006.26	12.0879	275.525	0.598036
PLEK	13	-22442.2	510.146	61.1543	734.886	0.597266
NUP62-IL4I1	14	1880.6	753.045	12.4833	231.693	0.592988
HCK	13	-1060.6	247.088	8.23023	101.003	0.592896
KLF6	15	-33512.6	473.916	82.003	264.781	0.589419
TNFAIP2	13	-33580.1	748.623	64.7299	727.501	0.579658
SLC15A3	15	409.458	354.821	56.7943	246.51	0.567458
PILRA	14	-448.817	334.379	14.2973	215.081	0.550698
LGALS3BP	13	1860.87	329.662	65.8276	262.71	0.545987
SAMSN1	13	12887.4	776.505	61.0258	556.576	0.540704
PRPF38A	15	-9938.31	627.475	18.9528	122.577	0.536639
HK2	14	97.5588	257.841	26.269	112.242	0.53383
NAMPT	15	-157035	1577.44	45.332	507.245	0.531377
CCNL1	12	-15896.8	397.262	34.8102	127.674	0.522311
BTG1	13	-270839	1188.61	933.873	2360.42	0.51536
IL12B	11	-357988	6418	15.4582	427.154	0.499485
PSME1	13	-86594.7	869.536	265.051	736.408	0.498478
PIK3R5	13	-980.004	195.708	25.9643	103.657	0.493974
ISG15	13	6595.69	399.634	0.766322	389.874	0.482072
RAB32	13	-14157.3	523.831	18.6376	261.566	0.480354
DNAJB6	14	-16838.6	450.055	67.0193	204.373	0.479731
NUPR1	12	7743.48	910.941	23.7818	300.262	0.466421
PFKP	13	2204.95	187.44	29.4217	113.252	0.4606
MCA32	13	2319.7	723.203	18.0374	224.862	0.454125
TGIF1	14	1756.01	421.701	52.1051	178.881	0.447225
EHD1	13	2321.36	104.609	18.4971	108.529	0.441108
UBC	12	-5.0673e+06	4993.72	1041.25	2627.01	0.437542
PNRC1	13	-13081.3	455.027	40.685	119.008	0.417848
TNFAIP3	13	4018.03	125.791	20.9807	134.792	0.406686
TMEM219	14	-2992.59	393.121	51.451	166.118	0.395157
SKIL	15	183.652	144.879	46.9569	171.157	0.394475
JAK2	13	-3176.52	308.414	29.492	134.161	0.378151
RNASET2A	14	-14744.8	575.172	55.7303	191.84	0.368686
BIRC6	13	-155971	2303.98	45.1993	202.231	0.351723
DAB2	13	1082.07	238.078	1.51855	111.542	0.348093
CASP11	12	-1679.57	634.184	21.7399	207.404	0.326807
SLC3A2	12	-321.667	285.584	76.0982	203.914	0.31631
TFG	14	5195.97	212.942	41.0879	126.501	0.260408
PMP22	14	17888.9	347.863	35.6659	122.888	0.171873
PGAP2	13	21627.7	273.266	68.2526	195.848	0.168103
MALT1	15	9824.21	251.405	32.6107	198.077	0.150717
SAT1	13	193949	1132.31	678.607	1515.82	0.132872
SEPW1	13	33242.7	154.64	147.477	302.403	0.130512
PDE4B	13	6592.08	72.4332	38.3037	103.601	0.0504768
RGS1	15	842538	18.4936	407.023	1083.29	8.71149e-05

## Sheet: variance vs mean (all data)
gene	N	p1	p2	min x	max x	R2		Figure legend:
CXCL1	26	-479194	4966.76	0.287951	2908.04	0.98398		Fitted model: Var=p1+p2*mean
RSAD2	24	-88762.6	1441.7	0.517837	2007.82	0.979078
OASL1	24	-8464.5	634.153	0.326282	745.999	0.977653		in black: core TLR data
NT5C3	24	-17671.9	689.06	18.8017	955.484	0.975557		in red: perturbation data
CCL4	26	-7.32013e+06	13955.5	18.0642	22296.2	0.972767		in blue: all data fitted
EBI3	25	-27762.8	909.266	13.5959	441.576	0.971354
IRGM1	25	-4836.16	453.521	2.69183	555.709	0.969805
IFIT2	24	-10405.5	587.882	0.531397	861.206	0.968111
PYHIN1	25	472.179	313.871	6.61194	538.62	0.967862
CAR4	25	-2978.65	926.973	0.232707	220.938	0.966193
SLFN8	24	-723.492	234.263	0.163726	129.853	0.962951
AW112010	24	-1.7155e+06	4910.81	52.7984	7064.3	0.962615
U90926	21	-44959.1	4217.48	0.0156361	221.932	0.961626
IL15	25	-3995.45	559.714	0.0926335	326.27	0.959807
GM4902	25	-9923.54	620.344	3.00538	573.543	0.959021
GM14446	19	-11481.5	1583.67	0.0119704	295.656	0.958535
FAM26F	20	-973.159	382.787	0.237109	126.147	0.956035
D14ERTD668E	24	-910.462	291.329	0.779423	273.539	0.954312
GM4951	23	92.2831	343.698	0.120978	149.565	0.951858
FGL2	24	-1467.56	239.205	1.50725	113.78	0.950533
APOL7C	22	-171199	4172.66	0.862591	896.067	0.950107
TRIM30A	27	-3070.57	402.965	10.1905	745.365	0.949639
CCL3	24	-1.85968e+06	6034.4	95.686	5238.19	0.949012
CXCL3	25	-906314	4786.41	11.8816	3511.57	0.947475
CFB	24	-1623.58	386.994	0.611847	113.026	0.944529
TMEM39A	25	-5054.23	452.933	7.54017	154.11	0.944335
CCND2	24	-6959.96	491.803	5.29676	366.086	0.944207
MS4A6C	26	-5274.18	647.574	3.07221	298.879	0.941258
IRG1	24	-34914.8	1133.88	2.8361	1441.05	0.940747
CCR7	23	-11830.6	2151.34	1.72956	1387	0.939329
USP18	23	-18568	830.187	0.107242	747.689	0.938615
IFIT3	22	-2744.83	1226.37	0.0387212	716.581	0.937194
ACPP	27	-10208.9	591.058	2.27279	278.365	0.936354
ACSL1	24	-2741.99	286.937	3.20297	130.468	0.935756
STAT5A	27	-2268.32	224.11	2.03372	171.124	0.932344
TNFSF9	25	-30491.6	1262.69	2.48981	544.099	0.931661
CD40	26	-76363.3	1352.17	0.033418	1102.74	0.931518
IFI205	27	-52951.6	1229.3	0.0994679	1120.23	0.931062
MS4A4C	20	-2454.22	751.313	0.0236598	132.183	0.929824
TARM1	24	-39858.6	1298.92	9.56833	542.343	0.928487
NUDT17	23	-6239.98	708.118	0.408988	159.693	0.925515
AFTPH	27	-361.273	143.614	7.90229	117.39	0.924017
IRF7	23	-2535.72	394.167	0.0258681	227.505	0.923701
TLR2	27	-4778.05	393.592	4.32318	269.495	0.923414
IL15RA	27	-5600.23	491.9	0.21783	274.382	0.920848
INHBA	26	-34240.1	1122.8	0.0227435	514.622	0.919622
IIGP1	25	-1567.89	437.381	0.0136574	116.187	0.919095
TRIM30D	28	-973.761	210.441	0.306844	218.736	0.918237
TIMP1	21	-6089.49	967.417	2.05035	120.697	0.918142
CCL7	18	-26685.8	4039.34	0.859384	158.935	0.917907
SRGN	26	-130026	1344.05	383.08	3731.43	0.917568
IL1A	27	-297480	2973.98	23.5774	3196.03	0.916156
SERPINA3G	25	-3754.24	658.378	1.71051	163.854	0.914843
TAP1	26	-449.82	188.312	0.194636	120.327	0.914723
SLAMF7	27	-20873.9	591.361	104.298	892.814	0.913129
IFIT1	24	-4570.92	848.133	0.3246	1223.4	0.911762
CISH	26	-9886.14	600.71	0.06427	512.469	0.911474
FAS	27	-15435	716.774	12.4229	232.436	0.909063
CXCL10	25	-852735	5694.1	1.46033	6512.74	0.908588
SLFN5	25	-694.575	229.88	4.9245	258.859	0.90838
SLC2A6	26	-13525.5	449.57	13.4768	358.365	0.907599
CMPK2	24	-5283.82	595.27	0.0249973	519.606	0.906522
PCGF5	25	-6804.26	491.555	2.11995	155.363	0.906441
CAR13	24	-4413.44	401.674	3.40728	132.308	0.904749
GBP3	25	-2933.74	390.727	3.89848	223.672	0.904097
UBE2L6	25	-10108.5	553.156	15.8218	411.511	0.903457
MX2	23	-737.809	326.619	0.00813593	116.037	0.901085
ZDHHC21	25	-57273	2485.47	11.0266	149.492	0.900563
AK138792	27	-518820	9879.3	11.3278	521.428	0.900445
CH25H	25	-5735.7	914.95	0.50425	106.917	0.899666
PTGS2	25	-1864.6	389.249	0.0327375	138.092	0.898998
SAMHD1	26	-16469.2	353.27	39.576	436.358	0.897268
SDC4	24	-576418	3559.55	17.5867	2361.72	0.895016
ADAP2	26	-1573.64	300.238	0.277502	108.311	0.894669
MS4A6D	26	-30307.3	799.416	35.2946	642.659	0.894228
ATF3	25	-25601.4	586.7	30.3917	394.954	0.893933
TNFSF15	26	-4200.24	480.63	0.264653	513.287	0.891729
RELA	25	-7363.44	389.811	19.0062	130.352	0.888732
ZFP36	26	-9852.56	369.606	17.7147	247.355	0.887633
SLFN2	27	-58783.6	607.37	135.7	1174.09	0.8857
GM12250	23	-872.668	231.096	0.0138999	203.409	0.884021
STAT1	27	403.852	203.519	2.83443	230.567	0.883944
BIRC3	27	-8910.95	462.057	8.67545	152.811	0.883884
1190002H23RIK	24	-10940.2	956.25	0.185897	186.518	0.882277
ALDH1A2	24	-13511.2	1048.85	0.0964235	155.642	0.880941
OASL2	24	-334.433	297.602	0.224874	271.856	0.880897
IL27	20	-3261.97	606.124	0.180285	162.87	0.8799
H1F0	27	-22303.4	589.319	19.5306	424.481	0.876723
CCL2	25	-513538	6275.25	3.7888	1319.09	0.87649
DDX58	28	-899.043	211.337	0.132939	123.528	0.876111
GBP5	24	-647.677	212.054	0.769887	207.06	0.876105
CAV1	27	-2094.01	622.507	0.672974	406.843	0.874171
NMI	26	-1833.14	351.168	5.41564	131.369	0.873113
CCL17	25	-1.16403e+07	14943.3	634.665	11513.8	0.872888
SLPI	24	-181546	3173.18	26.5919	413.431	0.871673
H2-T23	25	-39011.1	615.333	105.495	799.849	0.871499
NFKBIZ	25	-2935.73	301.486	0.00478867	297.931	0.870191
DHX58	27	-290.077	202.326	0.246249	101.986	0.86946
THBS1	25	-4921.22	548.436	9.88369	271.478	0.869424
HERC6	25	-155.31	231.202	0.594868	159.93	0.868248
CD86	26	-20952.4	804.7	13.5282	517.658	0.867914
IGTP	22	-500.281	334.279	1.13039	125.344	0.867665
FABP3	25	-6523.41	929.42	0.0910069	123.302	0.867206
AK042010	24	-923.706	299.845	6.24214	142.408	0.866133
GBP6	28	-1103.97	212.56	5.57951	170.281	0.86598
IL1RN	27	9754.1	1215.3	73.4257	2208.97	0.862027
SERPINB9B	26	-31426.5	2790.42	0.00319484	137.669	0.861139
INSIG1	25	-4799.66	207.087	14.7895	149.286	0.858979
RTP4	26	1669.94	426.985	0.0952058	529.48	0.858015
IL1B	26	-762716	4270.73	0.0593694	4491.05	0.858011
IFI204	29	-1479.45	575.378	28.1096	1202.96	0.857801
CD69	23	-72253.8	1744.69	5.14169	584.639	0.857699
LGALS9	25	-17597.9	674.199	33.2071	476.095	0.857684
IFI27L2A	28	-103875	1352.66	5.30865	1004.5	0.85752
IFI47	27	-2471.46	626.417	0.295931	1099.38	0.853259
CLU	26	-130397	5083.3	1.18342	483.746	0.851088
2310016C08RIK	25	11605.1	810.141	0.252369	588.16	0.850194
KPNA3	27	-992.818	171.81	13.2398	140.87	0.849195
GLIPR2	24	-15230.6	1120.21	7.59618	473.091	0.848927
XAF1	27	-177.471	277.574	0.162708	266.063	0.847111
SLC7A2	25	-3940.69	272.618	6.14452	205.99	0.846922
PROCR	26	-4843.05	591.342	0.716447	268.643	0.846685
PRPF38A	24	-16062	712.768	18.9528	128.469	0.843886
1810029B16RIK	24	-54010.9	938.375	38.3715	375.124	0.841881
CCRL2	24	-6353.42	464.183	18.9976	429.191	0.841147
GBP2	27	-42286.3	731.774	19.6719	797.18	0.840843
DUSP1	25	-9134.14	415.651	18.5932	198.541	0.83915
PTX3	22	-8413.64	1030.98	0.716067	208.936	0.83615
BST2	26	-5690.64	393.475	1.23062	155.239	0.835968
RAB32	26	-11542.9	481.188	18.6376	330.075	0.833335
CLEC4E	26	-26708.1	940.401	8.82165	863.982	0.832914
BLNK	26	-4963.91	447.06	10.7157	283.911	0.831293
SP100	26	-6580.24	458.841	16.7251	296.885	0.830357
STAT2	27	-449.221	201.823	4.53077	155.802	0.824513
CD200	27	-10101	641.751	12.3853	259.21	0.823309
PARP9	25	-164.2	169.988	3.05073	118.874	0.822973
PRDX1	26	-6.75922e+06	6654.86	1642.15	14378.8	0.821146
MMP13	25	-8427	1105.98	0.961372	124.899	0.82082
CD274	26	-6224.29	322.755	46.729	426.92	0.820395
AI607873	24	-5813.39	586.395	14.1648	296.893	0.81963
PMP22	27	-23189.3	833.78	24.618	347.685	0.819154
CD47	25	-27809.5	424.225	73.4148	387.163	0.817994
ZBP1	25	-451.227	437.177	0.351297	215.162	0.817748
PHF11	27	-1212.9	452.715	0.0309808	172.103	0.816396
TOR3A	27	-407.311	192.044	4.78166	143.042	0.814755
IFI35	25	2193.92	245.389	5.83474	196.032	0.814448
LCP2	26	-2544.57	241.145	11.3719	133.152	0.813926
SBDS	26	-8610.86	383.577	42.6723	385.136	0.812067
IFITM3	25	-6729.91	1487.9	11.9292	1889.94	0.810223
DTX3L	26	-42.2185	107.79	3.86294	120.247	0.809991
IL6	27	-11681.3	1865.78	0.00266491	1803.59	0.809735
FPR1	24	-625.034	773.96	0.0542238	175.386	0.80924
AY096003	27	-12413.8	567.406	8.63367	350.441	0.808836
SAA3	27	-212449	5354.81	1.44807	523.313	0.808626
FOS	24	-5248.45	719.918	1.16066	108.982	0.808082
ZUFSP	26	-437.451	270.786	2.89716	153.599	0.807829
EPSTI1	24	-6548.12	526.747	2.72615	110.614	0.807079
PDZK1IP1	25	-7113.06	594.464	15.7561	161.405	0.806151
MCA32	26	-18986.8	816.058	8.46111	227.041	0.803682
NFKBIA	28	-90619	868.002	28.173	1871.97	0.803185
H2-T10	25	-7388.23	534.28	20.4954	291.796	0.802438
IFNB1	16	-12905.8	1810.98	0.59927	108.717	0.801701
IFIH1	28	4698.91	199.039	1.81598	334.388	0.795785
AK052414	27	-7447.33	561.981	2.85755	129.029	0.795334
MT2	25	-544.875	522.92	3.155	472.857	0.794638
CLIC4	24	-1131.45	205.065	41.706	296.642	0.794392
ARF4	26	-30467.4	466.339	92.8751	391.863	0.791373
ETV3	27	-14287.5	488.002	13.379	198.105	0.791341
SERPINB6B	22	-13665.9	1288.07	7.56904	147.029	0.788603
RNASET2B	26	-53568.9	871.242	38.9882	388.559	0.787865
KTELC1	26	-1666.28	421.86	0.846307	146.873	0.786318
IL7R	27	-7804.79	362.677	20.6482	188.854	0.786202
LAP3	26	-1088.23	221.905	8.04254	105.634	0.784045
FPR2	27	-1750.85	643.545	1.22514	351.771	0.779502
TNIP3	24	-20275	490.934	49.6804	295.542	0.779145
NCOA7	24	-10548.4	519.569	2.81501	115.043	0.778359
TNFAIP3	26	476.519	184.439	6.49452	236.925	0.778319
ELL2	26	-1488.23	205.299	8.7916	104.431	0.778042
PTTG1	24	-6541.04	439.955	15.1568	358.378	0.778035
MX1	26	13657.1	1028.21	1.25335	1289.98	0.777339
RILPL2	27	-10507.2	464.98	21.1482	276.008	0.776935
CCL5	26	2.35264e+07	11818.8	85.2624	36228.8	0.776818
CAR2	24	-6880.26	998.053	4.3745	180.713	0.776257
TNF	26	37967.2	1117.93	7.80357	1118.17	0.775844
SWAP70	24	-3801.34	352.336	10.3487	100.599	0.775045
IRF8	25	-1633.99	431.889	6.03682	180.673	0.773563
TRAF1	27	-7698.57	496.198	3.66734	195.852	0.773247
PPP1CB	24	-6240.32	302.038	21.628	129.438	0.772784
SERPINB9	25	-12074.3	1041.94	0.809788	182.144	0.769595
RBM7	25	-11918.1	476.435	42.3166	212.265	0.768338
9430076C15RIK	26	-7720.28	368.534	9.16806	136.242	0.766775
H2-Q7	25	-10106.4	584.9	9.7559	242.262	0.765735
MALT1	24	-14029.6	379.207	32.6107	295.29	0.765603
AK217941	21	-36240.9	1423.38	0.816385	335.98	0.765341
KTN1	26	-2431.53	262.662	7.38043	114.301	0.764295
HSPA5	25	-29419	533.811	123.882	641.235	0.762265
MYD88	27	-10856.6	483.034	8.73554	171.212	0.760488
TAPBP	23	-11593.4	285.646	24.405	274.572	0.760084
MKIAA1673	27	-1308.98	214.397	5.51397	108.725	0.757167
IFRD1	25	-13681.7	583.659	13.5705	244.11	0.75449
CASP1	26	-6568.85	489.535	34.6799	200.868	0.754162
IFI203	27	590.101	246.534	7.85828	227.344	0.754064
IRF1	26	-5905.85	483.284	2.85958	312.442	0.752489
TNFRSF1B	27	-10060.3	335.97	36.7837	288.328	0.750056
A130040M12RIK	24	-2729.48	298.234	39.7064	349.78	0.749438
PNP	27	-819.806	278.101	32.0494	450.659	0.749351
SP140	27	-9822.6	361.806	27.9708	476.135	0.749077
BHLHE40	28	-18381.1	499.494	35.4621	285.208	0.747425
CXCL16	28	-34717.2	606.343	65.367	686.447	0.746559
MAP2K1	27	-2661.95	265.856	8.37062	115.704	0.745652
RASGEF1B	25	-5186.9	393.063	8.19169	113.7	0.745526
CDKN1A	27	-58618.2	654.728	78.1502	753.544	0.74536
SGK1	25	5851.88	523.677	67.5012	422.176	0.744889
OAS1A	24	-6119.93	431.998	4.79734	265.573	0.744395
SQSTM1	26	-85271.8	915.05	117.158	1170.39	0.739992
RNF19B	26	-5063.52	312.714	15.3834	127.472	0.739779
SLC7A11	26	-35495.8	450.867	53.8438	399.194	0.733258
CD83	24	-15026.7	1034.8	3.58023	343.403	0.731958
SAMSN1	27	-14185.5	800.511	26.5619	556.576	0.729003
MED21	25	-12803	640.994	26.301	101.873	0.728517
HK2	26	-1214.91	286.991	10.7082	203.91	0.7283
PARP14	27	-374.837	250.469	3.83249	280.677	0.726944
GM6377	26	-2631.71	341.587	1.69486	102.644	0.7179
CCL22	26	-275186	9039.32	15.4265	4302.82	0.710619
BTG1	25	-14161.8	945.454	382.554	3860.75	0.709133
PDPN	26	-25445.3	964.097	9.09425	391.617	0.707568
SOD2	27	-13134.5	307.686	31.7465	444.619	0.704822
MNDAL	27	2597.24	432.97	19.2339	485.272	0.703591
CXCL2	28	-253535	2131.95	35.0606	2453.06	0.703564
PELI1	27	-214.455	153.154	3.66375	120.234	0.700988
NCK1	28	-3501.16	386.139	17.6455	126.301	0.690326
GADD45B	26	-1511.9	256.92	8.32044	293.908	0.688465
PSME2	27	-49806.6	964.001	172.817	1525.94	0.686158
CD14	26	-509552	2409.67	58.2474	2054.89	0.684175
LGALS3BP	28	-0.0708737	350.015	12.4483	301.071	0.675685
CLEC4D	25	-40285	825.797	59.0886	453.415	0.675435
SNX10	27	-15195.2	389.809	40.1905	257.083	0.675155
BTG2	24	-6778.34	494.804	5.13319	123.259	0.674594
NFKB1	26	-6221.01	344.562	15.9008	264.291	0.673757
PSMB9	25	-6603.39	456.108	24.8235	236.745	0.672148
RNASET2A	27	-1879.16	429.496	20.1369	324.791	0.671163
P2RY14	26	-23539.6	712.874	34.6636	233.654	0.67018
RNF114	28	-2608.28	488.297	13.0959	216.117	0.668498
TMEM219	28	-9632.52	503.341	34.6075	228.039	0.668023
LY6C2	27	-15240	1719.58	0.78319	130.847	0.666372
IL12B	23	-32012	4503.98	1.46978	1714.34	0.665383
F10	26	-12718.2	706.461	44.3827	292.829	0.663548
CASP7	25	-15237	724.081	16.6827	120.297	0.663237
MDM2	28	-3997.32	439.183	31.057	182.335	0.661478
KLF6	27	-21975.1	351.424	82.003	311.283	0.655062
NUPR1	25	-44698.4	1535.52	23.7818	552.839	0.65504
CASP11	27	-707.985	502.171	9.02006	396.986	0.654935
2810474O19RIK	27	-3341.57	216.193	19.783	206	0.652453
HCK	28	-569.465	251.339	8.23023	101.003	0.651727
RAB8B	28	-23444	386.721	86.176	420.219	0.65165
BCL2A1D	28	-257592	1045.09	305.475	2835.78	0.642299
STXBP3A	26	-8081.78	369.629	19.4968	175.385	0.641187
PFKP	26	-5850.11	314.606	29.4217	207.163	0.638972
TANK	27	-16542.5	531.388	51.211	350.014	0.636517
TGIF1	27	-6589.94	475.868	31.9683	212.797	0.634368
PPP1R15A	25	-12762	594.554	20.8014	195.024	0.633693
SEPW1	26	-23648.3	428.523	147.477	457.289	0.629842
PLAUR	26	-14562.6	706.159	60.3266	641.354	0.628698
H2-M2	26	92558.9	2249.83	54.8236	1751.15	0.625895
BATF	25	-2169.3	566.315	5.97664	124.324	0.625292
NUP62-IL4I1	26	5528.07	691.267	0.214757	248.563	0.624173
TNFAIP2	26	-23763.8	475.809	64.7299	676.923	0.62369
FNDC3A	25	-4632.04	306.333	24.1238	104.974	0.621789
TREX1	28	28228.1	519.939	11.8358	713.886	0.620134
RAB9	27	-16271.4	574.672	26.2154	141.457	0.619458
BCL2A1A	28	-102585	807.411	211.556	1896.06	0.618972
PDE4B	25	-3868.09	271.216	6.25882	136.019	0.618624
PIK3R5	24	-1896.14	194.035	22.1504	103.657	0.614248
RND3	27	-526.979	201.942	0.395136	100.496	0.614134
CD44	26	-20165.3	377.369	109.049	483.703	0.614098
AK172683	27	360.831	120.209	1.01309	102.439	0.607144
ARL5C	27	-2087.7	330.907	12.9156	154.032	0.606493
IER3	25	-4118.27	481.197	8.50345	123.497	0.594793
GTF2B	26	-456.811	367.816	51.969	222.025	0.574947
ANXA7	27	-1739.95	260.304	27.3935	152.476	0.573297
TXNRD1	26	-4704.2	209.043	20.4412	221.437	0.566442
HIF1A	27	-387.058	154.176	24.1687	102.074	0.559942
MARCKSL1	26	-2367.04	454.412	2.76837	274.633	0.558858
PLK2	26	7154.86	275.808	12.4837	370.007	0.555798
CFLAR	27	4617.11	188.826	25.1689	368	0.548537
G530011O06RIK	26	424.854	433.849	2.49377	160.932	0.548532
B3GNT2	26	-17404	655.671	11.8361	115.456	0.547369
MTPN	27	-6812.17	298.224	73.6084	394.992	0.543231
PSMB10	25	-24018	550.337	21.7156	199.532	0.543166
PTPRE	26	-4807.03	312.535	11.8191	103.831	0.541517
MKIAA0694	26	-5902.75	307.115	13.2211	132.913	0.539795
OLR1	28	-4502.65	421.913	1.43746	119.659	0.537231
CCNL1	28	-5450.35	264.317	34.8102	184.081	0.535693
AA467197	27	-1.67178e+06	3139.64	201.148	3578.3	0.534278
DNAJB6	27	-17451.6	441.219	67.0193	225.433	0.532213
EHD1	27	-323.878	166.883	12.2969	162.739	0.53072
H3F3B	24	-139123	781.931	268.921	1274.95	0.521858
SLC15A3	27	-4901.58	359.242	56.7943	289.129	0.516455
NFKBIB	25	-1443.1	320.616	19.8655	159.987	0.509726
JAK2	27	-1369.24	253.631	5.45918	154.671	0.50243
PLEK	28	2667.31	487.421	61.1543	1071.47	0.502135
RAP1B	28	-36072.6	514.488	118.448	417.863	0.496842
SLC3A2	26	-54910.6	608.824	76.0982	349.098	0.494728
PGAP2	27	-297.738	466.437	14.2835	195.848	0.489085
ALCAM	26	-2086.7	165.305	28.6919	119.782	0.484296
UBC	28	-1.46299e+06	3045.26	726.193	4214.77	0.459543
TFG	26	187.234	267.122	41.0879	146.036	0.451405
PILRA	26	-2111.35	299.287	14.2973	165.843	0.447703
PSME1	28	-47357	780.546	110.206	736.408	0.446681
DAB2	24	2702.63	175.922	1.51855	197.377	0.443664
AK142678	25	-146991	3920.94	1.0264	179.45	0.42462
PNRC1	24	-76.0668	220.126	20.0552	117.256	0.394011
SKIL	25	2058.8	97.5239	9.69898	171.157	0.39073
SAT1	25	-767953	1861.19	666.9	1516.46	0.383492
BCL2A1B	27	23474.3	1074.02	684.835	3923.57	0.378938
GNA13	28	449.779	171.175	34.5275	154.245	0.375113
NRP2	27	-729.249	179.869	23.8465	117.483	0.370374
NAMPT	27	-17201.6	599.295	45.332	466.714	0.368992
ISG15	25	-729.707	348.954	0.766322	318.685	0.347082
FAM102B	28	278.781	216.703	4.62382	125.019	0.337658
BCL2A1C	28	5123.32	140.008	26.408	257.748	0.296011
BIRC6	27	-24783.8	715.025	13.0553	178.929	0.211417
RGS1	25	498936	497.762	281.595	1289.36	0.103249
