# Supplementary material for: Gene-Specific Linear Trends Constrain Transcriptional Variability of the Toll-like Receptor Signaling
Source: Cell Syst. 2020 Sep 23;11(3):300–314.e8. doi: 10.1016/j.cels.2020.08.007 (PMC7521480; doi:10.1016/j.cels.2020.08.007)
Supplement: Table S4. Inference of the Transcriptional Bursting Characteristics for the LPS-Regulated Genes in BMDM Cells From (Shalek et al., 2014), Related to Figure 4 — Shown are fitted relationships for (1) burst size versus mean; frequency versus mean; and noise versus mean using robust regression for the combined dataset; (2) comparison between fitted relationships for core and combined dataset using standard regression analyses. Bursting characteristics (based on moment estimators) were fitted using linear regression and power functions (in semi-log scale) when appropriate and presented as smooth curves. Included are model equations, individual data points, and gene fits with corresponding correlation coefficients (R2). [file mmc5.xlsx]

## Sheet: burst vs mean (robust)
gene	N	p1	p2	R2		Figure legend:
ACSL1	19	-112.642	84.2121	0.896751		Fiited curve: b=p0+p1*log(mean+1)
IFIT2	22	65.5012	71.876	0.887873
OASL1	21	57.7503	88.8006	0.863845		in black: detected outliers
TMEM39A	22	-148.928	117.934	0.859969		in red: robust data
RSAD2	21	-78.0304	170.239	0.854891		in blue: all data fited
IFIT3	20	166.639	138.18	0.847965		in magenta: fitted without outliers
CCL4	21	-7550.79	2131.19	0.83993
CXCL1	21	-185.554	623.295	0.837954
FAS	21	-459.308	213.659	0.830943
AK138792	22	-9472.59	2808.13	0.822766
TARM1	20	-584.944	294.104	0.81938
IRG1	21	-135.119	176.402	0.813697
CXCL3	21	-1845.59	742.559	0.812959
GM14446	15	200.182	174.63	0.810262
IRGM1	23	-45.7717	81.2301	0.80727
ZDHHC21	23	-2526.35	864.724	0.807185
SLFN8	23	36.7878	39.6543	0.804447
TNFSF15	22	59.5469	62.5983	0.804192
FAM26F	18	83.2371	70.4455	0.802506
CD40	23	-265.367	207.579	0.799724
ACPP	24	-246.273	142.002	0.799622
AW112010	23	-4301.84	1037.13	0.795311
TIMP1	18	-98.3056	211.619	0.788341
CCL7	15	-417.201	738.504	0.785927
MS4A6C	23	-116.601	140.305	0.785773
MX2	21	113.684	45.7906	0.785042
IL15RA	24	32.2794	75.8532	0.783519
CMPK2	21	99.8506	52.7268	0.782686
SDC4	21	-2427.95	706.587	0.775919
MS4A4C	16	59.226	92.6717	0.771718
TNFSF9	23	-198.438	206.939	0.762764
GBP2	23	-436.269	167.775	0.761122
CLU	23	-1273.19	889.142	0.758994
IL1A	22	-1650.11	591.708	0.750333
DDX58	24	43.8758	32.4459	0.749757
D14ERTD668E	23	34.7247	48.9378	0.745122
IIGP1	22	72.0745	49.2417	0.74354
PCGF5	21	-140.804	113.925	0.742725
IFIT1	22	87.4135	115.192	0.738048
INSIG1	20	-195.883	73.9639	0.737419
CAR4	24	77.2162	160.752	0.733963
APOL7C	20	-748.838	596.766	0.732477
NUDT17	21	1.1201	130.793	0.730025
SLPI	22	-2471.59	763.811	0.725218
ATF3	20	-337.031	148.719	0.722523
GM4951	20	88.9901	53.9921	0.712179
STAT5A	23	-26.3066	44.6946	0.709083
FGL2	23	-21.1263	51.687	0.708765
IGTP	19	48.9239	61.5519	0.708447
RELA	19	-255.589	124.054	0.70552
FABP3	23	114.453	105.382	0.704198
CCND2	22	-112.997	98.179	0.699891
SERPINB6B	19	-566.291	361.278	0.697528
GM12250	22	71.3399	28.5065	0.697319
TNF	23	-412.032	253.867	0.697001
EPSTI1	20	-157.873	133.559	0.694389
CH25H	24	-10.2477	174.217	0.693977
EBI3	24	-521.19	230.593	0.692089
PTX3	20	-24.0053	166.591	0.687958
CCL2	20	-1830.24	846.247	0.68485
CD69	21	-703.035	316.525	0.684396
CCL3	21	-5495.18	1319.89	0.680246
SLC2A6	23	-269.72	120.835	0.67917
IFI47	24	67.8853	79.6353	0.678028
1810029B16RIK	20	-786.67	255.347	0.677197
IFI205	23	109.372	114.805	0.66801
SAA3	25	-1265.55	691.193	0.665487
USP18	20	58.6938	95.1999	0.663947
GM4902	22	-14.1537	96.0073	0.660893
CLEC4E	22	-299.71	181.297	0.659313
ZFP36	22	-191.209	96.3225	0.652413
CXCL10	21	-807.879	605.625	0.651423
BIRC3	25	-207.497	118.156	0.65066
SLC7A2	23	-106.156	67.9851	0.649666
IL12B	20	-914.153	627.208	0.645589
INHBA	24	-65.9857	160.334	0.64476
TNIP3	20	-606.87	185.346	0.642191
IRF7	22	92.6039	44.4963	0.640956
BST2	22	-44.8362	77.6879	0.636662
MMP13	24	-102.265	220.376	0.628339
H1F0	26	-311.63	141.584	0.626512
PHF11	25	84.4768	55.8166	0.626499
H2-Q7	23	-268.981	148.218	0.625447
FOS	22	-178.659	167.875	0.622366
IRF8	21	-159.443	119.37	0.622038
TLR2	24	-34.4843	76.1942	0.621309
CAV1	23	-10.7933	108.095	0.617746
MCA32	22	-303.154	182.625	0.61765
AK217941	19	-179.547	197.386	0.616035
CFB	20	68.9627	69.1332	0.609931
PRPF38A	22	-482.552	210.116	0.609566
SLC7A11	23	-587.279	158.378	0.609169
PYHIN1	23	2.46479	56.5295	0.602749
CCL22	21	-5229.58	1786.37	0.593808
SERPINB9B	22	-168.909	333.072	0.591772
LY6C2	24	-84.7868	228.121	0.590317
RNASET2B	24	-1209.7	328.334	0.586373
TRIM30A	25	9.71359	64.3438	0.584167
IL6	26	358.295	187.819	0.581868
PTGS2	21	120.518	45.2298	0.580648
NFKBIA	26	-519.166	181.904	0.578778
IL27	19	78.6161	85.6534	0.575603
PRDX1	23	-17600.3	2558.4	0.574991
ETV3	24	-372.664	143.256	0.574353
SERPINA3G	23	36.6073	119.383	0.57117
IL15	23	52.0925	80.0294	0.570899
SLFN5	23	-3.38716	42.0057	0.569234
GBP3	22	-31.9116	78.0138	0.564126
IFI27L2A	23	-204.686	217.057	0.557157
U90926	19	612.305	264.366	0.554951
GLIPR2	22	-595.621	293.652	0.549262
CD83	22	-229.787	207.793	0.549206
PPP1CB	20	-326.358	120.633	0.546118
TAP1	24	35.9868	31.9932	0.536564
CD200	26	-311.056	170.583	0.534079
GBP6	24	0.802683	42.7414	0.533208
ADAP2	22	28.889	51.9044	0.533024
KTELC1	23	-14.3982	87.5102	0.531895
KPNA3	25	-65.4313	50.2157	0.527773
MT2	23	-105.126	110.759	0.526829
XAF1	26	41.3977	44.2557	0.525703
THBS1	21	-136.337	129.183	0.524433
NMI	22	-45.6386	83.5343	0.519942
CD47	22	-348.69	118.076	0.519402
NCOA7	22	-213.142	121.701	0.517177
SERPINB9	23	-138.309	203.69	0.514767
NFKBIZ	22	71.1446	30.3456	0.514076
MARCKSL1	24	-72.2411	86.7522	0.511984
MED21	22	-615.751	248.112	0.510242
ALDH1A2	22	72.2198	124.405	0.508052
IL1B	24	-201.335	476.874	0.506257
CD86	24	-444.094	213.433	0.503828
NT5C3	22	14.33	96.5326	0.499858
LGALS9	23	-354.731	165.792	0.499704
PIK3R5	22	-153.634	71.646	0.498996
RND3	24	16.7191	34.5823	0.495621
H2-T10	22	-235.652	140.893	0.495238
SAMHD1	22	-152.555	74.2714	0.493309
RNF19B	24	-152.264	84.6247	0.491587
AK052414	24	2.26593	83.7043	0.487759
CAR13	22	-58.5699	86.7768	0.487168
RAB9	22	-684.15	240.735	0.485705
CXCL16	24	-442.937	154.09	0.484404
CDKN1A	23	-761.106	204.002	0.483098
TOR3A	24	35.2598	28.3048	0.482497
SNX10	23	-393.431	133.578	0.481416
TRIM30D	27	50.4837	29.5159	0.481374
IL1RN	24	-795.76	282.837	0.479959
TAPBP	20	-172.086	73.2348	0.479902
SOD2	22	-158.445	71.7362	0.47869
CISH	25	85.6386	70.548	0.474846
MX1	25	-187.169	189.669	0.473607
FPR1	23	217.076	115.615	0.471205
CD14	24	-1831.82	460.334	0.46039
SBDS	23	-165.434	90.8003	0.459449
AFTPH	25	-4.1297	33.5075	0.454984
IFNB1	14	86.8249	210.745	0.454648
FPR2	24	-33.4658	121.071	0.451501
P2RY14	22	-553.231	216.068	0.451236
MAP2K1	24	-82.2553	71.9623	0.449452
OLR1	25	-29.6668	68.8689	0.449025
TRAF1	23	-99.8633	103.081	0.449022
STAT2	24	-1.6925	43.5266	0.445241
MYD88	23	-154.495	97.9359	0.443074
PELI1	26	-28.5465	40.9206	0.44189
DUSP1	21	-123.403	90.5815	0.44135
CCR7	22	164.939	309.294	0.43815
PDZK1IP1	22	-172.454	144.965	0.437102
PARP14	26	6.73961	46.1502	0.43566
SAMSN1	26	-367.553	186.421	0.434694
IFIH1	24	72.6864	27.6304	0.433672
GBP5	22	39.4557	34.8131	0.433247
ARL5C	25	-390.782	150.075	0.42713
OAS1A	22	-63.978	81.1236	0.425574
ARF4	23	-434.106	140.656	0.422665
CASP11	25	-35.9338	89.0257	0.42266
G530011O06RIK	23	-50.6191	90.2072	0.419641
DHX58	25	56.4818	32.8237	0.418778
CLEC4D	23	-1200.05	328.333	0.418078
TNFRSF1B	24	-231.775	93.7405	0.414542
BLNK	24	-118.541	100.449	0.412111
SP140	24	-117.306	74.4315	0.40882
B3GNT2	24	-387.435	167.065	0.408493
OASL2	23	68.0457	43.7621	0.404023
RTP4	23	183.688	40.135	0.403852
PARP9	21	51.185	27.4862	0.400871
HERC6	23	66.7692	36.4882	0.400388
CASP1	24	-456.717	186.073	0.400257
PROCR	24	73.1776	96.998	0.39399
GADD45B	24	-23.8358	49.545	0.391851
UBE2L6	24	-91.1313	108.071	0.391286
KTN1	24	-64.5937	65.2922	0.391249
CAR2	23	-260.03	250.072	0.388027
STXBP3A	23	-182.36	96.347	0.384134
LAP3	23	-46.7172	57.4055	0.380417
TANK	24	-488.306	166.006	0.380052
IRF1	23	-10.2054	79.0989	0.377822
RNF114	26	-255.185	144.662	0.376291
RASGEF1B	22	-108.156	90.9285	0.374302
RBM7	21	-357.874	149.391	0.373555
FNDC3A	22	-271.611	118.314	0.372696
NUPR1	22	-832.719	349.605	0.371827
BATF	23	49.34	92.8795	0.367945
ELL2	24	-33.7055	47.9473	0.367327
PSMB9	22	-204.568	116.596	0.36689
HK2	24	-126.596	82.7998	0.363647
PMP22	25	-356.419	188.743	0.363294
RAB32	22	-55.2714	88.5792	0.358282
PSME1	25	-983.468	251.682	0.357841
AY096003	26	-7.1551	87.2447	0.355412
PSME2	25	-1284.92	313.043	0.338879
NCK1	27	-159.026	110.141	0.338107
CCL17	24	-10238.8	2578.9	0.335215
BTG2	20	-32.2025	84.6986	0.335114
2310016C08RIK	23	178.578	129.638	0.332525
CLIC4	21	-108.187	58.0794	0.332366
GM6377	23	15.553	47.8067	0.33061
MALT1	20	-76.4842	65.868	0.329907
CASP7	22	-578.776	237.08	0.327507
MKIAA0694	23	-72.4831	60.8705	0.322986
2810474O19RIK	24	-126.408	63.4827	0.322247
AA467197	25	-1875.68	436.58	0.320885
IFITM3	23	-66.9317	217.12	0.316848
HSPA5	23	-335.426	131.888	0.316707
RILPL2	24	-128.95	100.762	0.310023
LCP2	23	-21.79	48.3165	0.306631
MS4A6D	23	-182.166	147.336	0.306629
JAK2	23	-82.8303	63.4957	0.303291
PNP	24	-45.3712	57.6254	0.302607
ZBP1	23	100.463	65.5889	0.302588
IFI203	25	5.09628	48.8264	0.300768
DNAJB6	25	-614.342	182.759	0.297583
CCRL2	23	-26.6543	83.9801	0.294727
NUP62-IL4I1	24	229.001	93.1038	0.28911
TNFAIP2	25	-341.088	119.186	0.288584
SLFN2	23	-220.471	112.672	0.284979
IFI204	26	30.0458	78.4568	0.284021
1190002H23RIK	22	99.0375	118.623	0.27844
TGIF1	24	-326.572	148.076	0.276967
PDE4B	23	-37.9224	51.4113	0.27463
IER3	23	-66.9814	104.878	0.270455
H2-T23	20	-260.784	126.179	0.269664
SP100	24	-81.9112	92.4097	0.257802
PPP1R15A	22	-129.893	107.112	0.256987
SRGN	21	-39.0051	167.096	0.255638
RAB8B	23	-245.699	90.6388	0.248677
AK172683	25	30.0228	22.8524	0.24614
STAT1	25	55.052	32.3847	0.242576
ANXA7	24	-177.776	89.8829	0.235869
DAB2	23	49.5512	33.4578	0.232049
MTPN	26	-215.193	84.5355	0.231161
MKIAA1673	25	9.61967	41.2763	0.228641
NFKB1	24	-49.7217	64.9552	0.2237
PFKP	24	-82.7885	66.8184	0.223548
MNDAL	24	-1.03344	74.3096	0.221476
DTX3L	23	22.9557	20.3717	0.221056
ZUFSP	24	55.9866	44.4939	0.22056
TREX1	26	12.035	94.869	0.219033
PGAP2	24	-131.034	115.017	0.217562
H3F3B	23	-1047.1	241.78	0.215686
AI607873	22	-36.0509	110.229	0.213989
SWAP70	21	22.2989	59.1897	0.213622
9430076C15RIK	22	12.8911	45.377	0.21152
SLC15A3	23	-289.447	121.193	0.209121
CFLAR	25	-35.1559	44.4881	0.204985
CXCL2	25	-11.0504	230.551	0.20416
KLF6	24	-177.352	72.762	0.203839
BHLHE40	23	-24.4129	78.4317	0.198863
PNRC1	22	-149.192	83.2279	0.195134
ISG15	23	37.2229	45.0366	0.192079
IL7R	25	-49.7766	70.4479	0.190538
PTTG1	22	73.1983	46.1147	0.19037
UBC	25	-3309.74	681.473	0.189575
MDM2	24	-83.49	92.829	0.188471
TMEM219	25	-253.938	133.238	0.185949
SQSTM1	23	-152.932	145.548	0.183944
NAMPT	24	-337.986	134.397	0.183111
F10	24	-304.384	173.56	0.172496
PDPN	24	-131.526	160.901	0.169212
SLAMF7	23	187.224	56.9761	0.166401
CD274	22	83.0689	37.4035	0.164204
RGS1	22	3871.84	-422.011	0.15874
PTPRE	24	-109.217	75.2005	0.15561
AK042010	21	121.975	37.2576	0.15425
HCK	26	21.1854	51.2805	0.150554
PLEK	24	-48.9686	78.1715	0.142486
SAT1	23	-2993.97	572.94	0.138076
A130040M12RIK	23	20.9226	47.6965	0.136809
AK142678	23	-131.226	124.979	0.125396
BIRC6	25	-245.607	118.278	0.124927
RAP1B	23	-262.141	106.951	0.122739
EHD1	24	26.5734	26.1176	0.120302
RNASET2A	22	80.5988	52.5044	0.118166
PSMB10	22	-115.386	89.8295	0.114319
LGALS3BP	26	61.4417	51.2456	0.11227
PLK2	23	77.5279	44.1733	0.102332
SKIL	21	15.3975	18.6002	0.0944759
TXNRD1	22	46.2483	21.3288	0.0898338
IFRD1	20	133.405	41.4457	0.0859528
GTF2B	22	28.6361	69.3212	0.0849502
TNFAIP3	25	76.2658	24.5647	0.0834288
IFI35	23	148.944	25.0544	0.0798854
BCL2A1A	24	-67.3499	101.246	0.077715
NFKBIB	23	46.8645	47.9402	0.0740262
PILRA	23	455.634	-45.2589	0.0676754
PLAUR	23	126.052	76.5168	0.0658202
GNA13	26	-12.0318	38.3241	0.0621716
CCNL1	26	17.9455	36.6058	0.0576209
SLC3A2	24	-65.4323	61.3581	0.0518786
CD44	23	-21.653	51.3212	0.0510689
TFG	24	44.2606	46.0039	0.0448616
BCL2A1B	23	2404.72	-181.681	0.0434277
ALCAM	24	28.8148	20.4711	0.0357285
NRP2	26	43.0758	26.4161	0.0346556
CCL5	24	6016.31	811.182	0.0288835
SGK1	20	701.512	-31.5622	0.0241784
FAM102B	26	108.64	13.0881	0.023639
SEPW1	22	140.949	29.6958	0.0163543
BCL2A1C	26	102.553	11.2679	0.0153236
BTG1	22	530.717	53.6017	0.00514516
HIF1A	21	160.99	-3.84182	0.00172601
BCL2A1D	24	688.56	14.7953	0.000814941
H2-M2	22	2082.73	17.2877	0.000749587

## Sheet: freq vs mean (robust)
gene	N	p1	p2	R2		Figure legend:
IFIT3	17	0.0211595	0.000872782	0.992297		Fiited curve: f=p1+p2*mean
IFIT2	21	0.0402103	0.00183466	0.987264
PYHIN1	21	0.0622099	0.00305345	0.98718		in black: detected outliers
OASL1	21	0.0447497	0.00153364	0.981546		in red: robust data
TRIM30A	24	0.0597099	0.00232955	0.977098		in blue: all data fited
GM12250	21	0.024817	0.00525429	0.976828		in magenta: fitted without outliers
CCL4	22	0.062702	7.11916e-05	0.972681
NT5C3	23	0.067949	0.00139625	0.972267
GM4951	19	0.024753	0.00287639	0.97169
RSAD2	22	0.090689	0.000665435	0.970177
CXCL1	23	0.0361104	0.000194014	0.967931
CAR4	23	0.0164573	0.00100714	0.967156
IRGM1	23	0.0759307	0.00193886	0.962285
OASL2	21	0.041835	0.00306936	0.959128
IFI47	25	0.045473	0.00165696	0.958392
STAT1	23	0.0316846	0.00450847	0.957913
USP18	20	0.0593685	0.00119778	0.956839
RTP4	23	0.0135568	0.00245578	0.956719
IL15	21	0.0426985	0.00178625	0.956603
TNFSF15	22	0.0496616	0.00209071	0.955949
TRIM30D	25	0.0518606	0.0046685	0.954928
AW112010	19	0.138435	0.000199313	0.954379
GBP5	19	0.0463824	0.00445643	0.95385
PHF11	24	0.0265342	0.00261498	0.952969
SLFN8	20	0.0446513	0.00409578	0.952696
GM4902	23	0.0611339	0.0015832	0.951574
IFIH1	23	-0.0149063	0.00469755	0.947685
GM14446	17	0.0214156	0.000549629	0.947672
CCR7	21	0.0231043	0.000439913	0.947448
CXCL10	20	0.0732428	0.000177095	0.945455
IFIT1	21	0.0372758	0.00105164	0.943645
MX2	21	0.0188057	0.00281417	0.940049
IRG1	22	0.0641245	0.000870445	0.939665
CD40	23	0.0760924	0.000772851	0.93867
TOR3A	24	0.0443458	0.00531984	0.934141
PARP9	21	0.0234327	0.00583676	0.932752
SLFN5	22	0.0923031	0.00394454	0.931899
IL15RA	24	0.0515163	0.00188876	0.927537
FAM26F	19	0.0174045	0.00248766	0.926371
CMPK2	21	0.0521514	0.00166386	0.925138
CD274	21	0.0726327	0.00320427	0.9244
SRGN	22	0.123862	0.000733183	0.923829
MT2	22	0.0624727	0.00171075	0.922944
CXCL3	20	0.0756817	0.000202732	0.922238
PTX3	18	0.0232771	0.000906712	0.922223
IGTP	19	0.0208564	0.00280457	0.921316
CCL5	21	0.0147743	8.72025e-05	0.919737
CCND2	21	0.0847581	0.00186895	0.917703
FPR1	19	0.00723302	0.00138939	0.916905
DDX58	25	0.04855	0.00462849	0.916418
MS4A6C	22	0.045859	0.0013213	0.915402
2310016C08RIK	23	-0.0032827	0.00122957	0.91504
UBE2L6	22	0.0483331	0.00188926	0.912631
TREX1	22	0.0171858	0.00194407	0.912316
IFI205	24	0.0763841	0.000821296	0.909864
CISH	24	0.0576574	0.00161228	0.909337
AFTPH	24	0.0971206	0.00601067	0.90896
PARP14	22	0.0343604	0.00469948	0.908577
STAT2	22	0.046749	0.00467766	0.908206
MX1	23	0.0614488	0.000887847	0.908037
IRF7	20	0.0276626	0.00270211	0.907839
FABP3	21	0.0248018	0.00113189	0.907447
SLAMF7	25	0.0884765	0.00164206	0.906447
IL1RN	24	0.0667525	0.000841248	0.905813
SERPINA3G	23	0.0238647	0.001245	0.905108
PTGS2	22	0.0269145	0.00256012	0.903311
IL12B	20	0.0347039	0.000240479	0.902573
HERC6	21	0.027018	0.0042164	0.902091
NUP62-IL4I1	22	-0.00670185	0.00175396	0.902077
NUDT17	20	0.0334934	0.001263	0.899253
IL6	23	0.0230553	0.00059101	0.899196
IFI35	22	-0.00577816	0.00398156	0.899109
TNFSF9	23	0.0510483	0.000678077	0.896255
GBP3	22	0.0594768	0.00250046	0.89569
STAT5A	24	0.107137	0.00429703	0.893111
ZBP1	23	0.02909	0.00226527	0.89289
CFB	22	0.0254847	0.0024045	0.89239
XAF1	23	0.0407631	0.00346152	0.892018
INHBA	21	0.0471288	0.000853774	0.890841
TAP1	23	0.0594908	0.00483684	0.888587
GBP6	24	0.0544118	0.00478305	0.887833
CASP11	23	0.0646122	0.00177192	0.885857
FGL2	22	0.0833722	0.0034698	0.884907
GADD45B	23	0.0822879	0.00406912	0.884666
SBDS	22	0.102369	0.00264461	0.883595
IL27	17	0.0301253	0.00155083	0.88281
AK042010	21	0.0207129	0.00312362	0.882631
IFI204	26	0.0872695	0.00168033	0.882144
BCL2A1C	24	-0.0587084	0.0068368	0.880419
IFITM3	20	0.0473316	0.00066378	0.879451
TMEM39A	23	0.0617445	0.00188474	0.876131
TLR2	26	0.0716045	0.00237809	0.874832
IL1A	25	0.0907518	0.000307125	0.872291
SGK1	22	-0.00707763	0.00194034	0.868457
AK172683	23	0.0369757	0.0083071	0.86801
DHX58	25	0.0350072	0.00463029	0.864942
MS4A6D	23	0.102992	0.00114845	0.864175
CAV1	25	0.0445597	0.00146407	0.860727
SP140	22	0.142054	0.00291766	0.853698
EBI3	22	0.0952957	0.000926371	0.851211
KTELC1	21	0.0411412	0.00213273	0.846573
DAB2	19	0.0320475	0.00557633	0.84321
PROCR	24	0.030629	0.00180904	0.840688
IIGP1	22	0.0410137	0.00226305	0.839468
ACPP	25	0.0914047	0.0014304	0.838557
PTTG1	20	0.114673	0.00200888	0.837513
PLK2	22	-0.0261377	0.00410837	0.835091
ZUFSP	24	0.0495803	0.00308597	0.830113
TNF	25	0.0364483	0.000834036	0.829811
SAMHD1	22	0.23584	0.00274784	0.82975
LGALS9	19	0.103486	0.00120844	0.828929
MNDAL	24	0.0442636	0.002493	0.828169
APOL7C	20	0.0348221	0.000195681	0.828167
MS4A4C	19	0.0247628	0.00122041	0.827937
CLEC4E	24	0.0845364	0.000983187	0.827782
NFKBIZ	23	0.0814045	0.00304517	0.827562
D14ERTD668E	19	0.0403518	0.00307441	0.824966
ATF3	22	0.146347	0.00145478	0.824912
RGS1	21	-0.211128	0.00125348	0.824639
FPR2	23	0.0368988	0.00148969	0.822413
CCL17	22	0.0983322	6.47087e-05	0.82014
A130040M12RIK	20	0.079085	0.00322358	0.818797
NFKBIA	24	0.356204	0.000977174	0.811634
TARM1	22	0.0705902	0.00064246	0.810588
ZFP36	23	0.148692	0.00247967	0.810217
ISG15	22	0.0239277	0.00462549	0.809562
TNFAIP3	23	0.0790976	0.004304	0.809252
SP100	23	0.0822379	0.00204897	0.808872
TIMP1	20	0.0236537	0.000818997	0.807747
IFI203	23	0.0662904	0.0039714	0.803132
CCL3	22	0.151066	0.000141	0.802531
KPNA3	24	0.128992	0.0048404	0.80203
AY096003	23	0.0865839	0.00162021	0.798024
H1F0	23	0.173208	0.00140962	0.797819
GBP2	24	0.196318	0.00125232	0.796879
THBS1	24	0.0473683	0.0017263	0.794075
PNP	25	0.128649	0.00329657	0.793475
SLFN2	25	0.252479	0.00158338	0.792075
CLU	24	0.0203353	0.000174737	0.791807
NMI	25	0.0502219	0.00253617	0.791328
CH25H	22	0.0272445	0.000878682	0.790489
IRF1	22	0.0472446	0.00212411	0.789195
FAS	23	0.087092	0.00105685	0.788681
MARCKSL1	22	0.0927267	0.00207421	0.786878
OAS1A	20	0.0753691	0.00214112	0.785213
RNASET2A	23	0.0552504	0.0023872	0.782619
BLNK	24	0.101312	0.0018898	0.782119
CD200	23	0.0687361	0.00137406	0.778783
AI607873	21	0.0581197	0.00158021	0.774988
FAM102B	25	0.048006	0.00559728	0.774872
BST2	22	0.079431	0.00219745	0.773848
CCRL2	21	0.0839191	0.00193225	0.771865
DTX3L	24	0.0861594	0.00768106	0.769685
PELI1	23	0.0951532	0.00606654	0.769441
BATF	21	0.0259815	0.00201718	0.766407
SLC2A6	24	0.179095	0.00183664	0.765884
IL1B	25	0.0963287	0.00024132	0.76268
H2-T10	23	0.067969	0.00168415	0.756179
RAB32	23	0.102127	0.00193456	0.754621
H2-Q7	20	0.079032	0.00155382	0.754042
OLR1	24	0.0596434	0.00303455	0.752773
LGALS3BP	25	0.102292	0.00266902	0.751554
IFI27L2A	25	0.0985291	0.000701106	0.745922
MKIAA0694	21	0.0709118	0.00400605	0.745321
H2-T23	23	0.146343	0.00164207	0.743041
ADAP2	24	0.0629425	0.00277797	0.737746
CCL22	23	0.0508641	8.88295e-05	0.735328
SKIL	21	-0.0266793	0.0102629	0.727665
IER3	23	0.016065	0.00254169	0.726281
ELL2	23	0.0679683	0.00468095	0.721343
LCP2	23	0.0959389	0.00348526	0.720561
AK052414	22	0.0477228	0.0019178	0.719246
CAR13	22	0.0683558	0.00223354	0.719144
DUSP1	22	0.0986656	0.00231971	0.718186
CLIC4	23	0.143104	0.00456481	0.716244
LAP3	23	0.100936	0.00362282	0.712076
CFLAR	23	0.0907301	0.00459789	0.710369
TNFRSF1B	23	0.182519	0.00296741	0.709229
NFKBIB	21	0.0798944	0.00305238	0.708724
CAR2	20	0.033721	0.000985546	0.704215
GLIPR2	20	0.0808652	0.000690488	0.697966
H2-M2	23	0.0556306	0.000366437	0.697117
SLC7A2	22	0.19221	0.00279471	0.692331
CD83	20	0.0531026	0.00080948	0.687294
PCGF5	23	0.0859016	0.00145453	0.685429
SWAP70	21	0.0414998	0.00292279	0.676071
MKIAA1673	25	0.0735371	0.00424219	0.675536
GM6377	21	0.0514195	0.00317507	0.673301
SQSTM1	24	0.196681	0.00100071	0.668776
U90926	19	0.0174336	0.000145824	0.665567
PDZK1IP1	24	0.0510966	0.00151439	0.664745
PILRA	21	-0.02688	0.00453149	0.661274
CXCL2	23	0.140382	0.000412251	0.659733
LY6C2	23	0.0313299	0.000650664	0.657995
PSMB9	22	0.0750859	0.00224617	0.657286
MALT1	22	0.133884	0.0030554	0.65545
1190002H23RIK	21	0.0333301	0.000954506	0.654037
NUPR1	22	0.0475823	0.000737668	0.649966
MDM2	25	0.0431411	0.0022051	0.648948
HSPA5	22	0.273021	0.00137435	0.646586
RNF114	23	0.0671663	0.0016859	0.646398
PLAUR	24	0.0959864	0.00144115	0.64505
RILPL2	25	0.116005	0.00196714	0.642375
IRF8	22	0.0842151	0.00170262	0.641262
ACSL1	22	0.128569	0.00232709	0.639891
CXCL16	24	0.227089	0.00136164	0.638157
HCK	24	0.0542279	0.00339187	0.631921
RND3	23	0.084582	0.00404387	0.631782
CD86	23	0.10848	0.000919261	0.631267
NFKB1	22	0.146076	0.00252953	0.630516
IFRD1	22	0.060272	0.00214707	0.620589
CCL7	17	0.0135277	0.000155088	0.611746
PGAP2	23	0.0451274	0.00191954	0.61095
SERPINB6B	20	0.0305125	0.00058158	0.610047
STXBP3A	23	0.0956719	0.00308396	0.607838
9430076C15RIK	23	0.0990584	0.00297692	0.606761
CCL2	22	0.0480441	0.000131072	0.603495
BHLHE40	25	0.135636	0.00178787	0.600952
BIRC3	23	0.125788	0.00155084	0.599893
HK2	24	0.104011	0.00298957	0.595294
PRDX1	23	0.452358	0.000127541	0.591838
PMP22	24	0.0943473	0.000979774	0.589607
EHD1	24	0.115435	0.00566105	0.589475
SERPINB9	21	0.0495871	0.000704205	0.588707
RELA	22	0.117023	0.00197413	0.58728
CASP1	24	0.0696984	0.0019094	0.58655
TFG	21	0.060533	0.00310039	0.585509
PLEK	25	0.132195	0.00189456	0.583926
MCA32	23	0.0878214	0.000960264	0.579697
CD69	21	0.104127	0.00047674	0.579644
RASGEF1B	23	0.072599	0.00260436	0.577106
ALDH1A2	22	0.038283	0.000775209	0.5719
TRAF1	24	0.0912243	0.00158537	0.56213
PPP1R15A	22	0.0862182	0.0016721	0.557919
G530011O06RIK	23	0.0701819	0.00178497	0.557914
PSME2	23	0.273691	0.000874835	0.553665
IL7R	25	0.10975	0.0026051	0.552701
TNFAIP2	23	0.368392	0.00190194	0.549905
PDE4B	22	0.108645	0.00399773	0.543684
SAMSN1	23	0.17909	0.000788697	0.542817
KTN1	23	0.114441	0.00286851	0.540481
MAP2K1	25	0.0877359	0.00336167	0.535202
MTPN	23	0.374981	0.0024339	0.53369
CD47	21	0.394549	0.00168686	0.52774
PDPN	24	0.067997	0.0010379	0.526605
PFKP	22	0.160506	0.00265799	0.52163
2810474O19RIK	23	0.226977	0.00396855	0.517397
AA467197	25	0.442702	0.000512993	0.501713
CD44	21	0.289925	0.00238838	0.499551
MMP13	23	0.0314416	0.00068378	0.49622
TANK	23	0.208404	0.0015285	0.494385
GNA13	25	0.0245101	0.00618146	0.493681
F10	23	0.0740238	0.00128987	0.493338
TAPBP	20	0.382695	0.00268163	0.48591
SEPW1	22	0.241998	0.00214727	0.484768
BTG1	24	0.600042	0.000826464	0.481544
BCL2A1A	25	0.389496	0.00113723	0.478785
TNIP3	23	0.224973	0.00153877	0.478281
CCNL1	23	0.208847	0.00334222	0.473622
BTG2	23	0.0607726	0.00212156	0.473257
SLC3A2	21	0.113432	0.0031358	0.473216
MYD88	24	0.116991	0.00191703	0.469895
TXNRD1	23	0.249768	0.00445981	0.466726
NCK1	27	0.093562	0.00200109	0.463093
RBM7	23	0.127004	0.00173305	0.452595
SDC4	23	0.218574	0.000179348	0.45149
NRP2	24	0.107858	0.00530604	0.451335
GTF2B	24	0.0974753	0.00199272	0.448979
BCL2A1D	24	0.624338	0.000756275	0.448461
TGIF1	24	0.104884	0.00160861	0.443207
RNF19B	23	0.173094	0.00235108	0.44287
SAA3	25	0.042254	0.000128719	0.441008
CD14	21	0.320313	0.000325432	0.434961
BCL2A1B	24	-0.0177919	0.0010212	0.434919
SOD2	25	0.449777	0.00222021	0.426634
ANXA7	25	0.124556	0.00296723	0.419135
SLC15A3	24	0.121011	0.00240786	0.419068
JAK2	24	0.10886	0.00339446	0.418961
RAB8B	26	0.303043	0.00257363	0.418602
FOS	21	0.0575692	0.000954252	0.407776
SERPINB9B	20	0.0247033	0.000171087	0.396678
H3F3B	20	0.559425	0.00103873	0.368791
TMEM219	26	0.117247	0.00163486	0.356969
ZDHHC21	21	0.542026	-0.00498694	0.355727
ARF4	24	0.391073	0.0013813	0.34276
CDKN1A	24	0.438791	0.00102022	0.340675
EPSTI1	21	0.0799857	0.00123492	0.338812
UBC	23	0.462445	0.000264586	0.33674
HIF1A	26	0.152445	0.00478964	0.327869
IFNB1	14	0.0176917	0.000341399	0.318839
PNRC1	22	0.0988078	0.00359466	0.31881
AK138792	23	0.415026	-0.00109977	0.315433
AK217941	20	0.0946875	0.000621338	0.310843
INSIG1	24	0.350512	0.00326783	0.302793
ALCAM	25	0.191978	0.00599667	0.300286
PSME1	22	0.469117	0.000797243	0.295735
1810029B16RIK	23	0.204821	0.000673508	0.2941
NAMPT	26	0.239237	0.00156448	0.275393
PRPF38A	22	0.11073	0.000822169	0.248912
PIK3R5	21	0.312308	0.00245452	0.247003
ARL5C	23	0.256202	0.00121392	0.226891
P2RY14	23	0.163327	0.000743782	0.223495
KLF6	26	0.424243	0.00250028	0.221531
SNX10	25	0.35159	0.00143761	0.220872
RAP1B	27	0.334109	0.00170689	0.215354
ETV3	24	0.239578	0.000986558	0.180869
AK142678	21	0.129643	0.00136165	0.171752
PPP1CB	21	0.238379	0.00185168	0.170139
PSMB10	23	0.218945	0.00143437	0.149582
SLC7A11	25	0.651897	0.00110879	0.138352
FNDC3A	23	0.200395	0.00168099	0.133041
PTPRE	23	0.178661	0.00213289	0.129548
NCOA7	21	0.166623	0.000723419	0.112866
BIRC6	23	0.216703	0.00166851	0.102246
CLEC4D	22	0.282244	0.000437293	0.0997834
CASP7	23	0.106518	0.000891668	0.0831529
MED21	23	0.11428	0.000598393	0.0714297
DNAJB6	25	0.341673	0.00105931	0.063659
RNASET2B	23	0.349992	0.000363039	0.0599874
SLPI	20	0.10908	6.18412e-05	0.0491846
SAT1	22	0.738287	0.000319077	0.0487735
B3GNT2	24	0.169358	0.000862685	0.0475404
RAB9	24	0.204824	0.000353841	0.0166858

## Sheet: variance vs mean (pert)
gene	N	intercept	slope	min x	max x	R2		Figure legend:
CXCL1	26	-479194	4966.76	0.287951	2908.04	0.98398		Fitted model: Var=p1+p2*mean
RSAD2	24	-88762.6	1441.7	0.517837	2007.82	0.979078
OASL1	24	-8464.5	634.153	0.326282	745.999	0.977653		in black: core TLR data
NT5C3	24	-17671.9	689.06	18.8017	955.484	0.975557		in red: perturbation data
CCL4	26	-7.32013e+06	13955.5	18.0642	22296.2	0.972767		in blue: all data fitted
EBI3	25	-27762.8	909.266	13.5959	441.576	0.971354
IRGM1	25	-4836.16	453.521	2.69183	555.709	0.969805
IFIT2	24	-10405.5	587.882	0.531397	861.206	0.968111
PYHIN1	25	472.179	313.871	6.61194	538.62	0.967862
CAR4	25	-2978.65	926.973	0.232707	220.938	0.966193
SLFN8	24	-723.492	234.263	0.163726	129.853	0.962951
AW112010	24	-1.7155e+06	4910.81	52.7984	7064.3	0.962615
U90926	21	-44959.1	4217.48	0.0156361	221.932	0.961626
IL15	25	-3995.45	559.714	0.0926335	326.27	0.959807
GM4902	25	-9923.54	620.344	3.00538	573.543	0.959021
GM14446	19	-11481.5	1583.67	0.0119704	295.656	0.958535
FAM26F	20	-973.159	382.787	0.237109	126.147	0.956035
D14ERTD668E	24	-910.462	291.329	0.779423	273.539	0.954312
GM4951	23	92.2831	343.698	0.120978	149.565	0.951858
FGL2	24	-1467.56	239.205	1.50725	113.78	0.950533
APOL7C	22	-171199	4172.66	0.862591	896.067	0.950107
TRIM30A	27	-3070.57	402.965	10.1905	745.365	0.949639
CCL3	24	-1.85968e+06	6034.4	95.686	5238.19	0.949012
CXCL3	25	-906314	4786.41	11.8816	3511.57	0.947475
CFB	24	-1623.58	386.994	0.611847	113.026	0.944529
TMEM39A	25	-5054.23	452.933	7.54017	154.11	0.944335
CCND2	24	-6959.96	491.803	5.29676	366.086	0.944207
MS4A6C	26	-5274.18	647.574	3.07221	298.879	0.941258
IRG1	24	-34914.8	1133.88	2.8361	1441.05	0.940747
CCR7	23	-11830.6	2151.34	1.72956	1387	0.939329
USP18	23	-18568	830.187	0.107242	747.689	0.938615
IFIT3	22	-2744.83	1226.37	0.0387212	716.581	0.937194
ACPP	27	-10208.9	591.058	2.27279	278.365	0.936354
ACSL1	24	-2741.99	286.937	3.20297	130.468	0.935756
STAT5A	27	-2268.32	224.11	2.03372	171.124	0.932344
TNFSF9	25	-30491.6	1262.69	2.48981	544.099	0.931661
CD40	26	-76363.3	1352.17	0.033418	1102.74	0.931518
IFI205	27	-52951.6	1229.3	0.0994679	1120.23	0.931062
MS4A4C	20	-2454.22	751.313	0.0236598	132.183	0.929824
TARM1	24	-39858.6	1298.92	9.56833	542.343	0.928487
NUDT17	23	-6239.98	708.118	0.408988	159.693	0.925515
AFTPH	27	-361.273	143.614	7.90229	117.39	0.924017
IRF7	23	-2535.72	394.167	0.0258681	227.505	0.923701
TLR2	27	-4778.05	393.592	4.32318	269.495	0.923414
IL15RA	27	-5600.23	491.9	0.21783	274.382	0.920848
INHBA	26	-34240.1	1122.8	0.0227435	514.622	0.919622
IIGP1	25	-1567.89	437.381	0.0136574	116.187	0.919095
TRIM30D	28	-973.761	210.441	0.306844	218.736	0.918237
TIMP1	21	-6089.49	967.417	2.05035	120.697	0.918142
CCL7	18	-26685.8	4039.34	0.859384	158.935	0.917907
SRGN	26	-130026	1344.05	383.08	3731.43	0.917568
IL1A	27	-297480	2973.98	23.5774	3196.03	0.916156
SERPINA3G	25	-3754.24	658.378	1.71051	163.854	0.914843
TAP1	26	-449.82	188.312	0.194636	120.327	0.914723
SLAMF7	27	-20873.9	591.361	104.298	892.814	0.913129
IFIT1	24	-4570.92	848.133	0.3246	1223.4	0.911762
CISH	26	-9886.14	600.71	0.06427	512.469	0.911474
FAS	27	-15435	716.774	12.4229	232.436	0.909063
CXCL10	25	-852735	5694.1	1.46033	6512.74	0.908588
SLFN5	25	-694.575	229.88	4.9245	258.859	0.90838
SLC2A6	26	-13525.5	449.57	13.4768	358.365	0.907599
CMPK2	24	-5283.82	595.27	0.0249973	519.606	0.906522
PCGF5	25	-6804.26	491.555	2.11995	155.363	0.906441
CAR13	24	-4413.44	401.674	3.40728	132.308	0.904749
GBP3	25	-2933.74	390.727	3.89848	223.672	0.904097
UBE2L6	25	-10108.5	553.156	15.8218	411.511	0.903457
MX2	23	-737.809	326.619	0.00813593	116.037	0.901085
ZDHHC21	25	-57273	2485.47	11.0266	149.492	0.900563
AK138792	27	-518820	9879.3	11.3278	521.428	0.900445
CH25H	25	-5735.7	914.95	0.50425	106.917	0.899666
PTGS2	25	-1864.6	389.249	0.0327375	138.092	0.898998
SAMHD1	26	-16469.2	353.27	39.576	436.358	0.897268
SDC4	24	-576418	3559.55	17.5867	2361.72	0.895016
ADAP2	26	-1573.64	300.238	0.277502	108.311	0.894669
MS4A6D	26	-30307.3	799.416	35.2946	642.659	0.894228
ATF3	25	-25601.4	586.7	30.3917	394.954	0.893933
TNFSF15	26	-4200.24	480.63	0.264653	513.287	0.891729
RELA	25	-7363.44	389.811	19.0062	130.352	0.888732
ZFP36	26	-9852.56	369.606	17.7147	247.355	0.887633
SLFN2	27	-58783.6	607.37	135.7	1174.09	0.8857
GM12250	23	-872.668	231.096	0.0138999	203.409	0.884021
STAT1	27	403.852	203.519	2.83443	230.567	0.883944
BIRC3	27	-8910.95	462.057	8.67545	152.811	0.883884
1190002H23RIK	24	-10940.2	956.25	0.185897	186.518	0.882277
ALDH1A2	24	-13511.2	1048.85	0.0964235	155.642	0.880941
OASL2	24	-334.433	297.602	0.224874	271.856	0.880897
IL27	20	-3261.97	606.124	0.180285	162.87	0.8799
H1F0	27	-22303.4	589.319	19.5306	424.481	0.876723
CCL2	25	-513538	6275.25	3.7888	1319.09	0.87649
DDX58	28	-899.043	211.337	0.132939	123.528	0.876111
GBP5	24	-647.677	212.054	0.769887	207.06	0.876105
CAV1	27	-2094.01	622.507	0.672974	406.843	0.874171
NMI	26	-1833.14	351.168	5.41564	131.369	0.873113
CCL17	25	-1.16403e+07	14943.3	634.665	11513.8	0.872888
SLPI	24	-181546	3173.18	26.5919	413.431	0.871673
H2-T23	25	-39011.1	615.333	105.495	799.849	0.871499
NFKBIZ	25	-2935.73	301.486	0.00478867	297.931	0.870191
DHX58	27	-290.077	202.326	0.246249	101.986	0.86946
THBS1	25	-4921.22	548.436	9.88369	271.478	0.869424
HERC6	25	-155.31	231.202	0.594868	159.93	0.868248
CD86	26	-20952.4	804.7	13.5282	517.658	0.867914
IGTP	22	-500.281	334.279	1.13039	125.344	0.867665
FABP3	25	-6523.41	929.42	0.0910069	123.302	0.867206
AK042010	24	-923.706	299.845	6.24214	142.408	0.866133
GBP6	28	-1103.97	212.56	5.57951	170.281	0.86598
IL1RN	27	9754.1	1215.3	73.4257	2208.97	0.862027
SERPINB9B	26	-31426.5	2790.42	0.00319484	137.669	0.861139
INSIG1	25	-4799.66	207.087	14.7895	149.286	0.858979
RTP4	26	1669.94	426.985	0.0952058	529.48	0.858015
IL1B	26	-762716	4270.73	0.0593694	4491.05	0.858011
IFI204	29	-1479.45	575.378	28.1096	1202.96	0.857801
CD69	23	-72253.8	1744.69	5.14169	584.639	0.857699
LGALS9	25	-17597.9	674.199	33.2071	476.095	0.857684
IFI27L2A	28	-103875	1352.66	5.30865	1004.5	0.85752
IFI47	27	-2471.46	626.417	0.295931	1099.38	0.853259
CLU	26	-130397	5083.3	1.18342	483.746	0.851088
2310016C08RIK	25	11605.1	810.141	0.252369	588.16	0.850194
KPNA3	27	-992.818	171.81	13.2398	140.87	0.849195
GLIPR2	24	-15230.6	1120.21	7.59618	473.091	0.848927
XAF1	27	-177.471	277.574	0.162708	266.063	0.847111
SLC7A2	25	-3940.69	272.618	6.14452	205.99	0.846922
PROCR	26	-4843.05	591.342	0.716447	268.643	0.846685
PRPF38A	24	-16062	712.768	18.9528	128.469	0.843886
1810029B16RIK	24	-54010.9	938.375	38.3715	375.124	0.841881
CCRL2	24	-6353.42	464.183	18.9976	429.191	0.841147
GBP2	27	-42286.3	731.774	19.6719	797.18	0.840843
DUSP1	25	-9134.14	415.651	18.5932	198.541	0.83915
PTX3	22	-8413.64	1030.98	0.716067	208.936	0.83615
BST2	26	-5690.64	393.475	1.23062	155.239	0.835968
RAB32	26	-11542.9	481.188	18.6376	330.075	0.833335
CLEC4E	26	-26708.1	940.401	8.82165	863.982	0.832914
BLNK	26	-4963.91	447.06	10.7157	283.911	0.831293
SP100	26	-6580.24	458.841	16.7251	296.885	0.830357
STAT2	27	-449.221	201.823	4.53077	155.802	0.824513
CD200	27	-10101	641.751	12.3853	259.21	0.823309
PARP9	25	-164.2	169.988	3.05073	118.874	0.822973
PRDX1	26	-6.75922e+06	6654.86	1642.15	14378.8	0.821146
MMP13	25	-8427	1105.98	0.961372	124.899	0.82082
CD274	26	-6224.29	322.755	46.729	426.92	0.820395
AI607873	24	-5813.39	586.395	14.1648	296.893	0.81963
PMP22	27	-23189.3	833.78	24.618	347.685	0.819154
CD47	25	-27809.5	424.225	73.4148	387.163	0.817994
ZBP1	25	-451.227	437.177	0.351297	215.162	0.817748
PHF11	27	-1212.9	452.715	0.0309808	172.103	0.816396
TOR3A	27	-407.311	192.044	4.78166	143.042	0.814755
IFI35	25	2193.92	245.389	5.83474	196.032	0.814448
LCP2	26	-2544.57	241.145	11.3719	133.152	0.813926
SBDS	26	-8610.86	383.577	42.6723	385.136	0.812067
IFITM3	25	-6729.91	1487.9	11.9292	1889.94	0.810223
DTX3L	26	-42.2185	107.79	3.86294	120.247	0.809991
IL6	27	-11681.3	1865.78	0.00266491	1803.59	0.809735
FPR1	24	-625.034	773.96	0.0542238	175.386	0.80924
AY096003	27	-12413.8	567.406	8.63367	350.441	0.808836
SAA3	27	-212449	5354.81	1.44807	523.313	0.808626
FOS	24	-5248.45	719.918	1.16066	108.982	0.808082
ZUFSP	26	-437.451	270.786	2.89716	153.599	0.807829
EPSTI1	24	-6548.12	526.747	2.72615	110.614	0.807079
PDZK1IP1	25	-7113.06	594.464	15.7561	161.405	0.806151
MCA32	26	-18986.8	816.058	8.46111	227.041	0.803682
NFKBIA	28	-90619	868.002	28.173	1871.97	0.803185
H2-T10	25	-7388.23	534.28	20.4954	291.796	0.802438
IFNB1	16	-12905.8	1810.98	0.59927	108.717	0.801701
IFIH1	28	4698.91	199.039	1.81598	334.388	0.795785
AK052414	27	-7447.33	561.981	2.85755	129.029	0.795334
MT2	25	-544.875	522.92	3.155	472.857	0.794638
CLIC4	24	-1131.45	205.065	41.706	296.642	0.794392
ARF4	26	-30467.4	466.339	92.8751	391.863	0.791373
ETV3	27	-14287.5	488.002	13.379	198.105	0.791341
SERPINB6B	22	-13665.9	1288.07	7.56904	147.029	0.788603
RNASET2B	26	-53568.9	871.242	38.9882	388.559	0.787865
KTELC1	26	-1666.28	421.86	0.846307	146.873	0.786318
IL7R	27	-7804.79	362.677	20.6482	188.854	0.786202
LAP3	26	-1088.23	221.905	8.04254	105.634	0.784045
FPR2	27	-1750.85	643.545	1.22514	351.771	0.779502
TNIP3	24	-20275	490.934	49.6804	295.542	0.779145
NCOA7	24	-10548.4	519.569	2.81501	115.043	0.778359
TNFAIP3	26	476.519	184.439	6.49452	236.925	0.778319
ELL2	26	-1488.23	205.299	8.7916	104.431	0.778042
PTTG1	24	-6541.04	439.955	15.1568	358.378	0.778035
MX1	26	13657.1	1028.21	1.25335	1289.98	0.777339
RILPL2	27	-10507.2	464.98	21.1482	276.008	0.776935
CCL5	26	2.35264e+07	11818.8	85.2624	36228.8	0.776818
CAR2	24	-6880.26	998.053	4.3745	180.713	0.776257
TNF	26	37967.2	1117.93	7.80357	1118.17	0.775844
SWAP70	24	-3801.34	352.336	10.3487	100.599	0.775045
IRF8	25	-1633.99	431.889	6.03682	180.673	0.773563
TRAF1	27	-7698.57	496.198	3.66734	195.852	0.773247
PPP1CB	24	-6240.32	302.038	21.628	129.438	0.772784
SERPINB9	25	-12074.3	1041.94	0.809788	182.144	0.769595
RBM7	25	-11918.1	476.435	42.3166	212.265	0.768338
9430076C15RIK	26	-7720.28	368.534	9.16806	136.242	0.766775
H2-Q7	25	-10106.4	584.9	9.7559	242.262	0.765735
MALT1	24	-14029.6	379.207	32.6107	295.29	0.765603
AK217941	21	-36240.9	1423.38	0.816385	335.98	0.765341
KTN1	26	-2431.53	262.662	7.38043	114.301	0.764295
HSPA5	25	-29419	533.811	123.882	641.235	0.762265
MYD88	27	-10856.6	483.034	8.73554	171.212	0.760488
TAPBP	23	-11593.4	285.646	24.405	274.572	0.760084
MKIAA1673	27	-1308.98	214.397	5.51397	108.725	0.757167
IFRD1	25	-13681.7	583.659	13.5705	244.11	0.75449
CASP1	26	-6568.85	489.535	34.6799	200.868	0.754162
IFI203	27	590.101	246.534	7.85828	227.344	0.754064
IRF1	26	-5905.85	483.284	2.85958	312.442	0.752489
TNFRSF1B	27	-10060.3	335.97	36.7837	288.328	0.750056
A130040M12RIK	24	-2729.48	298.234	39.7064	349.78	0.749438
PNP	27	-819.806	278.101	32.0494	450.659	0.749351
SP140	27	-9822.6	361.806	27.9708	476.135	0.749077
BHLHE40	28	-18381.1	499.494	35.4621	285.208	0.747425
CXCL16	28	-34717.2	606.343	65.367	686.447	0.746559
MAP2K1	27	-2661.95	265.856	8.37062	115.704	0.745652
RASGEF1B	25	-5186.9	393.063	8.19169	113.7	0.745526
CDKN1A	27	-58618.2	654.728	78.1502	753.544	0.74536
SGK1	25	5851.88	523.677	67.5012	422.176	0.744889
OAS1A	24	-6119.93	431.998	4.79734	265.573	0.744395
SQSTM1	26	-85271.8	915.05	117.158	1170.39	0.739992
RNF19B	26	-5063.52	312.714	15.3834	127.472	0.739779
SLC7A11	26	-35495.8	450.867	53.8438	399.194	0.733258
CD83	24	-15026.7	1034.8	3.58023	343.403	0.731958
SAMSN1	27	-14185.5	800.511	26.5619	556.576	0.729003
MED21	25	-12803	640.994	26.301	101.873	0.728517
HK2	26	-1214.91	286.991	10.7082	203.91	0.7283
PARP14	27	-374.837	250.469	3.83249	280.677	0.726944
GM6377	26	-2631.71	341.587	1.69486	102.644	0.7179
CCL22	26	-275186	9039.32	15.4265	4302.82	0.710619
BTG1	25	-14161.8	945.454	382.554	3860.75	0.709133
PDPN	26	-25445.3	964.097	9.09425	391.617	0.707568
SOD2	27	-13134.5	307.686	31.7465	444.619	0.704822
MNDAL	27	2597.24	432.97	19.2339	485.272	0.703591
CXCL2	28	-253535	2131.95	35.0606	2453.06	0.703564
PELI1	27	-214.455	153.154	3.66375	120.234	0.700988
NCK1	28	-3501.16	386.139	17.6455	126.301	0.690326
GADD45B	26	-1511.9	256.92	8.32044	293.908	0.688465
PSME2	27	-49806.6	964.001	172.817	1525.94	0.686158
CD14	26	-509552	2409.67	58.2474	2054.89	0.684175
LGALS3BP	28	-0.0708737	350.015	12.4483	301.071	0.675685
CLEC4D	25	-40285	825.797	59.0886	453.415	0.675435
SNX10	27	-15195.2	389.809	40.1905	257.083	0.675155
BTG2	24	-6778.34	494.804	5.13319	123.259	0.674594
NFKB1	26	-6221.01	344.562	15.9008	264.291	0.673757
PSMB9	25	-6603.39	456.108	24.8235	236.745	0.672148
RNASET2A	27	-1879.16	429.496	20.1369	324.791	0.671163
P2RY14	26	-23539.6	712.874	34.6636	233.654	0.67018
RNF114	28	-2608.28	488.297	13.0959	216.117	0.668498
TMEM219	28	-9632.52	503.341	34.6075	228.039	0.668023
LY6C2	27	-15240	1719.58	0.78319	130.847	0.666372
IL12B	23	-32012	4503.98	1.46978	1714.34	0.665383
F10	26	-12718.2	706.461	44.3827	292.829	0.663548
CASP7	25	-15237	724.081	16.6827	120.297	0.663237
MDM2	28	-3997.32	439.183	31.057	182.335	0.661478
KLF6	27	-21975.1	351.424	82.003	311.283	0.655062
NUPR1	25	-44698.4	1535.52	23.7818	552.839	0.65504
CASP11	27	-707.985	502.171	9.02006	396.986	0.654935
2810474O19RIK	27	-3341.57	216.193	19.783	206	0.652453
HCK	28	-569.465	251.339	8.23023	101.003	0.651727
RAB8B	28	-23444	386.721	86.176	420.219	0.65165
BCL2A1D	28	-257592	1045.09	305.475	2835.78	0.642299
STXBP3A	26	-8081.78	369.629	19.4968	175.385	0.641187
PFKP	26	-5850.11	314.606	29.4217	207.163	0.638972
TANK	27	-16542.5	531.388	51.211	350.014	0.636517
TGIF1	27	-6589.94	475.868	31.9683	212.797	0.634368
PPP1R15A	25	-12762	594.554	20.8014	195.024	0.633693
SEPW1	26	-23648.3	428.523	147.477	457.289	0.629842
PLAUR	26	-14562.6	706.159	60.3266	641.354	0.628698
H2-M2	26	92558.9	2249.83	54.8236	1751.15	0.625895
BATF	25	-2169.3	566.315	5.97664	124.324	0.625292
NUP62-IL4I1	26	5528.07	691.267	0.214757	248.563	0.624173
TNFAIP2	26	-23763.8	475.809	64.7299	676.923	0.62369
FNDC3A	25	-4632.04	306.333	24.1238	104.974	0.621789
TREX1	28	28228.1	519.939	11.8358	713.886	0.620134
RAB9	27	-16271.4	574.672	26.2154	141.457	0.619458
BCL2A1A	28	-102585	807.411	211.556	1896.06	0.618972
PDE4B	25	-3868.09	271.216	6.25882	136.019	0.618624
PIK3R5	24	-1896.14	194.035	22.1504	103.657	0.614248
RND3	27	-526.979	201.942	0.395136	100.496	0.614134
CD44	26	-20165.3	377.369	109.049	483.703	0.614098
AK172683	27	360.831	120.209	1.01309	102.439	0.607144
ARL5C	27	-2087.7	330.907	12.9156	154.032	0.606493
IER3	25	-4118.27	481.197	8.50345	123.497	0.594793
GTF2B	26	-456.811	367.816	51.969	222.025	0.574947
ANXA7	27	-1739.95	260.304	27.3935	152.476	0.573297
TXNRD1	26	-4704.2	209.043	20.4412	221.437	0.566442
HIF1A	27	-387.058	154.176	24.1687	102.074	0.559942
MARCKSL1	26	-2367.04	454.412	2.76837	274.633	0.558858
PLK2	26	7154.86	275.808	12.4837	370.007	0.555798
CFLAR	27	4617.11	188.826	25.1689	368	0.548537
G530011O06RIK	26	424.854	433.849	2.49377	160.932	0.548532
B3GNT2	26	-17404	655.671	11.8361	115.456	0.547369
MTPN	27	-6812.17	298.224	73.6084	394.992	0.543231
PSMB10	25	-24018	550.337	21.7156	199.532	0.543166
PTPRE	26	-4807.03	312.535	11.8191	103.831	0.541517
MKIAA0694	26	-5902.75	307.115	13.2211	132.913	0.539795
OLR1	28	-4502.65	421.913	1.43746	119.659	0.537231
CCNL1	28	-5450.35	264.317	34.8102	184.081	0.535693
AA467197	27	-1.67178e+06	3139.64	201.148	3578.3	0.534278
DNAJB6	27	-17451.6	441.219	67.0193	225.433	0.532213
EHD1	27	-323.878	166.883	12.2969	162.739	0.53072
H3F3B	24	-139123	781.931	268.921	1274.95	0.521858
SLC15A3	27	-4901.58	359.242	56.7943	289.129	0.516455
NFKBIB	25	-1443.1	320.616	19.8655	159.987	0.509726
JAK2	27	-1369.24	253.631	5.45918	154.671	0.50243
PLEK	28	2667.31	487.421	61.1543	1071.47	0.502135
RAP1B	28	-36072.6	514.488	118.448	417.863	0.496842
SLC3A2	26	-54910.6	608.824	76.0982	349.098	0.494728
PGAP2	27	-297.738	466.437	14.2835	195.848	0.489085
ALCAM	26	-2086.7	165.305	28.6919	119.782	0.484296
UBC	28	-1.46299e+06	3045.26	726.193	4214.77	0.459543
TFG	26	187.234	267.122	41.0879	146.036	0.451405
PILRA	26	-2111.35	299.287	14.2973	165.843	0.447703
PSME1	28	-47357	780.546	110.206	736.408	0.446681
DAB2	24	2702.63	175.922	1.51855	197.377	0.443664
AK142678	25	-146991	3920.94	1.0264	179.45	0.42462
PNRC1	24	-76.0668	220.126	20.0552	117.256	0.394011
SKIL	25	2058.8	97.5239	9.69898	171.157	0.39073
SAT1	25	-767953	1861.19	666.9	1516.46	0.383492
BCL2A1B	27	23474.3	1074.02	684.835	3923.57	0.378938
GNA13	28	449.779	171.175	34.5275	154.245	0.375113
NRP2	27	-729.249	179.869	23.8465	117.483	0.370374
NAMPT	27	-17201.6	599.295	45.332	466.714	0.368992
ISG15	25	-729.707	348.954	0.766322	318.685	0.347082
FAM102B	28	278.781	216.703	4.62382	125.019	0.337658
BCL2A1C	28	5123.32	140.008	26.408	257.748	0.296011
BIRC6	27	-24783.8	715.025	13.0553	178.929	0.211417
RGS1	25	498936	497.762	281.595	1289.36	0.103249

## Sheet: freq vs mean (pert)
gene	N	p1	p2	R2		Figure legend:
CXCL1	26	0.0554951	0.000184959	0.919394		Fitted model: f=p1+p2*mean
RSAD2	24	0.125756	0.000667691	0.91488
OASL1	24	0.0589735	0.00152855	0.947869		in black: core TLR data
NT5C3	24	0.0741034	0.0014309	0.948211		in red: perturbation data
CCL4	26	0.100648	6.90858e-05	0.936355		in blue: all data fitted
EBI3	25	0.105794	0.000883911	0.737736
IRGM1	25	0.0691175	0.00214404	0.944528
IFIT2	24	0.0522805	0.00171337	0.958064
PYHIN1	25	0.050747	0.00305718	0.96835
CAR4	25	0.0190299	0.00100169	0.899173
SLFN8	24	0.0512746	0.00389894	0.910106
AW112010	24	0.176194	0.000186983	0.909394
U90926	21	0.0196549	0.000144191	0.456229
IL15	25	0.0539309	0.00167693	0.905963
GM4902	25	0.0691523	0.00156811	0.887268
GM14446	19	0.0265884	0.00056787	0.866517
FAM26F	20	0.0239557	0.00248248	0.82826
D14ERTD668E	24	0.0386347	0.0033835	0.940773
GM4951	23	0.0244353	0.00271191	0.932796
FGL2	24	0.0847134	0.00368825	0.709776
APOL7C	22	0.0406929	0.000207824	0.702035
TRIM30A	27	0.0512318	0.00248783	0.925836
CCL3	24	0.210521	0.000132059	0.544581
CXCL3	25	0.10673	0.000195811	0.801993
CFB	24	0.0500046	0.00206965	0.625658
TMEM39A	25	0.0831791	0.0017463	0.692931
CCND2	24	0.0999361	0.00185113	0.817667
MS4A6C	26	0.049717	0.00138189	0.839725
IRG1	24	0.0894996	0.000847322	0.878186
CCR7	23	0.0189985	0.000456855	0.925293
USP18	23	0.0867891	0.00118797	0.784168
IFIT3	22	0.0228545	0.000815571	0.935718
ACPP	27	0.10381	0.00146416	0.739695
ACSL1	24	0.143896	0.00230495	0.496679
STAT5A	27	0.147566	0.00388858	0.73275
TNFSF9	25	0.0592061	0.000775855	0.687573
CD40	26	0.0901014	0.000716382	0.886797
IFI205	27	0.100869	0.000798137	0.818769
MS4A4C	20	0.029979	0.00120819	0.692742
TARM1	24	0.0901499	0.000613306	0.603428
NUDT17	23	0.0376268	0.00125911	0.800618
AFTPH	27	0.0721227	0.00645268	0.892447
IRF7	23	0.0475867	0.00253257	0.814276
TLR2	27	0.0997986	0.00230967	0.678012
IL15RA	27	0.0550767	0.00197319	0.832029
INHBA	26	0.064407	0.000875927	0.784641
IIGP1	25	0.0526633	0.00195414	0.687312
TRIM30D	28	0.07302	0.00474586	0.837475
TIMP1	21	0.0240151	0.000929516	0.661863
CCL7	18	0.0168253	0.000130702	0.254691
SRGN	26	0.228732	0.000701272	0.853574
IL1A	27	0.123438	0.000319238	0.685651
SERPINA3G	25	0.0212129	0.00152454	0.806837
TAP1	26	0.0736304	0.00472365	0.80666
SLAMF7	27	0.0966638	0.00168488	0.865071
IFIT1	24	0.035943	0.00121041	0.884415
CISH	26	0.0844703	0.00166485	0.770939
FAS	27	0.0855183	0.00117876	0.722604
CXCL10	25	0.102793	0.00017075	0.826897
SLFN5	25	0.102366	0.00404919	0.863098
SLC2A6	26	0.177767	0.00190249	0.649152
CMPK2	24	0.0584024	0.00171409	0.863397
PCGF5	25	0.0859149	0.00172598	0.551684
CAR13	24	0.0875297	0.00211564	0.574787
GBP3	25	0.0597741	0.00243419	0.835762
UBE2L6	25	0.0821688	0.00171532	0.823576
MX2	23	0.0313011	0.00306243	0.660763
ZDHHC21	25	0.623462	-0.00579285	0.286402
AK138792	27	0.621382	-0.00173801	0.305451
CH25H	25	0.0289551	0.000896413	0.663838
PTGS2	25	0.0412243	0.00246426	0.765729
SAMHD1	26	0.34515	0.00243074	0.60537
SDC4	24	0.252082	0.000189424	0.206319
ADAP2	26	0.075419	0.00284425	0.61648
MS4A6D	26	0.121027	0.00116329	0.683447
ATF3	25	0.19301	0.00148405	0.479126
TNFSF15	26	0.0627942	0.00209273	0.827948
RELA	25	0.149138	0.00178746	0.326943
ZFP36	26	0.193556	0.00225732	0.56678
SLFN2	27	0.376162	0.00148654	0.623987
GM12250	23	0.0377995	0.0044979	0.895195
STAT1	27	0.0419328	0.00471683	0.863808
BIRC3	27	0.139344	0.00151349	0.439802
1190002H23RIK	24	0.0510288	0.000965528	0.378662
ALDH1A2	24	0.0422794	0.000797516	0.486629
OASL2	24	0.0475285	0.00341726	0.830651
IL27	20	0.0361359	0.00152491	0.710617
H1F0	27	0.152896	0.00154682	0.712071
CCL2	25	0.0662637	0.000140146	0.343377
DDX58	28	0.057605	0.00478668	0.781373
GBP5	24	0.0474945	0.00473734	0.82994
CAV1	27	0.0628068	0.00151637	0.730286
NMI	26	0.0544647	0.00272844	0.630344
CCL17	25	0.108688	6.56029e-05	0.746338
SLPI	24	0.110995	6.01374e-05	0.0210393
H2-T23	25	0.278871	0.00136483	0.541697
NFKBIZ	25	0.099017	0.00329311	0.681939
DHX58	27	0.0457947	0.00481632	0.765202
THBS1	25	0.0618199	0.00178713	0.578911
HERC6	25	0.0178752	0.00448722	0.862762
CD86	26	0.106381	0.00109913	0.599195
IGTP	22	0.0173759	0.00305135	0.867422
FABP3	25	0.0307678	0.000966574	0.69344
AK042010	24	0.0361813	0.00323634	0.731516
GBP6	28	0.0701157	0.00459795	0.780391
IL1RN	27	0.0908253	0.000799219	0.839172
SERPINB9B	26	0.0263096	0.000203633	0.296778
INSIG1	25	0.406932	0.0030742	0.127973
RTP4	26	0.00579932	0.00245334	0.886297
IL1B	26	0.154089	0.000227141	0.639812
IFI204	29	0.0949457	0.00177529	0.809238
CD69	23	0.110262	0.000459585	0.519279
LGALS9	25	0.111524	0.00135654	0.706189
IFI27L2A	28	0.151903	0.000683965	0.538335
IFI47	27	0.0425331	0.00170864	0.867295
CLU	26	0.0210923	0.000175224	0.670281
2310016C08RIK	25	0.020383	0.00120694	0.798191
KPNA3	27	0.107822	0.00539788	0.745832
GLIPR2	24	0.0887721	0.000654003	0.520621
XAF1	27	0.059254	0.0036184	0.812239
SLC7A2	25	0.189791	0.0030178	0.602419
PROCR	26	0.0558016	0.00160002	0.64101
PRPF38A	24	0.136453	0.000697053	0.0628789
1810029B16RIK	24	0.237132	0.000678512	0.0938189
CCRL2	24	0.0736149	0.00216682	0.733925
GBP2	27	0.210305	0.00137347	0.58764
DUSP1	25	0.111015	0.00232788	0.530071
PTX3	22	0.0356432	0.000872179	0.618148
BST2	26	0.0818825	0.00252685	0.597104
RAB32	26	0.110696	0.00198154	0.635644
CLEC4E	26	0.0990458	0.00102996	0.712589
BLNK	26	0.0886041	0.00203584	0.733062
SP100	26	0.103606	0.00201867	0.607286
STAT2	27	0.0421676	0.00515169	0.786769
CD200	27	0.0807622	0.00139665	0.649386
PARP9	25	0.0208942	0.00635591	0.74435
PRDX1	26	0.772953	0.000101079	0.314961
MMP13	25	0.0353103	0.000724694	0.416965
CD274	26	0.114678	0.0031456	0.726731
AI607873	24	0.0634178	0.00164007	0.674402
PMP22	27	0.0956583	0.00112969	0.573332
CD47	25	0.518195	0.00140258	0.146787
ZBP1	25	0.0297819	0.00228728	0.81224
PHF11	27	0.0367251	0.00219755	0.809691
TOR3A	27	0.053612	0.00524747	0.844971
IFI35	25	0.00125821	0.00398096	0.872987
LCP2	26	0.105663	0.00401812	0.500691
SBDS	26	0.185771	0.00232882	0.618834
IFITM3	25	0.0436105	0.000687004	0.815603
DTX3L	26	0.0627253	0.00972253	0.686593
IL6	27	0.0483639	0.000543399	0.827637
FPR1	24	0.0147066	0.00123723	0.783909
AY096003	27	0.0895618	0.00177966	0.656375
SAA3	27	0.0492516	0.000134781	0.266108
FOS	24	0.0598709	0.00103356	0.34129
ZUFSP	26	0.039757	0.0037123	0.729323
EPSTI1	24	0.119134	0.000957711	0.0823043
PDZK1IP1	25	0.0606095	0.00152498	0.45923
MCA32	26	0.094348	0.000974503	0.40959
NFKBIA	28	0.338957	0.00106955	0.689996
H2-T10	25	0.0770913	0.00185191	0.586952
IFNB1	16	0.0213616	0.000561957	0.282056
IFIH1	28	-0.0481859	0.00505218	0.906148
AK052414	27	0.0597019	0.0018549	0.481781
MT2	25	0.0691025	0.00174746	0.805814
CLIC4	24	0.265237	0.00405065	0.568979
ARF4	26	0.398155	0.00162289	0.205013
ETV3	27	0.259562	0.00095236	0.0975544
SERPINB6B	22	0.0278862	0.000720004	0.573544
RNASET2B	26	0.351764	0.000316503	0.0297927
KTELC1	26	0.0438018	0.00217692	0.69926
IL7R	27	0.134372	0.00256429	0.424787
LAP3	26	0.0801438	0.00415616	0.593809
FPR2	27	0.0245562	0.0016037	0.766121
TNIP3	24	0.190396	0.0018935	0.456741
NCOA7	24	0.170336	0.000809387	0.0748709
TNFAIP3	26	0.0325461	0.00558659	0.737758
ELL2	26	0.155246	0.00361765	0.328364
PTTG1	24	0.0913965	0.00229711	0.754323
MX1	26	0.0611633	0.000985075	0.753882
RILPL2	27	0.11383	0.00203064	0.531285
CCL5	26	0.0299673	8.33957e-05	0.840364
CAR2	24	0.0392175	0.000837279	0.505181
TNF	26	0.0751275	0.000845186	0.542853
SWAP70	24	0.0831754	0.00255636	0.408544
IRF8	25	0.0720842	0.00200594	0.591073
TRAF1	27	0.100934	0.00181032	0.437452
PPP1CB	24	0.265206	0.001654	0.0902449
SERPINB9	25	0.050886	0.000813852	0.473117
RBM7	25	0.164078	0.00162373	0.25096
9430076C15RIK	26	0.144229	0.00247443	0.398575
H2-Q7	25	0.0870677	0.00155043	0.615573
MALT1	24	0.186769	0.00284907	0.391307
AK217941	21	0.118437	0.000688919	0.158268
KTN1	26	0.0952274	0.00348832	0.509564
HSPA5	25	0.232389	0.00181536	0.453856
MYD88	27	0.135136	0.00183078	0.323858
TAPBP	23	0.474705	0.00232806	0.27068
MKIAA1673	27	0.074988	0.0046727	0.59071
IFRD1	25	0.0855112	0.00206167	0.405228
CASP1	26	0.120171	0.00153287	0.372585
IFI203	27	0.0617533	0.0040031	0.753908
IRF1	26	0.0861865	0.00201637	0.628972
TNFRSF1B	27	0.221766	0.00277112	0.493407
A130040M12RIK	24	0.118941	0.0032889	0.635367
PNP	27	0.0521217	0.00388574	0.646776
SP140	27	0.203122	0.00282865	0.590086
BHLHE40	28	0.182736	0.00196498	0.244242
CXCL16	28	0.282696	0.00148097	0.431797
MAP2K1	27	0.105758	0.00348311	0.388205
RASGEF1B	25	0.081135	0.002508	0.471071
CDKN1A	27	0.438063	0.00124632	0.328278
SGK1	25	0.019367	0.00184473	0.765622
OAS1A	24	0.0780885	0.00260603	0.596449
SQSTM1	26	0.236501	0.00106704	0.428575
RNF19B	26	0.168866	0.00265178	0.356668
SLC7A11	26	0.697348	0.00141901	0.0466961
CD83	24	0.0518008	0.000932371	0.571046
SAMSN1	27	0.167102	0.00094329	0.50002
MED21	25	0.120638	0.000642051	0.0668198
HK2	26	0.16482	0.00289052	0.318167
PARP14	27	0.040167	0.00443328	0.760253
GM6377	26	0.0815418	0.0028396	0.388033
CCL22	26	0.0486276	0.000112424	0.535717
BTG1	25	0.99426	0.000732097	0.151249
PDPN	26	0.0915193	0.00109298	0.360342
SOD2	27	0.300957	0.00348694	0.439036
MNDAL	27	0.0533798	0.00234725	0.75308
CXCL2	28	0.151902	0.000538512	0.503009
PELI1	27	0.0773711	0.0065073	0.68423
NCK1	28	0.0771162	0.00239468	0.467616
GADD45B	26	0.0757876	0.00404018	0.720079
PSME2	27	0.423194	0.000782012	0.385644
CD14	26	0.416902	0.000347135	0.224302
LGALS3BP	28	0.107108	0.00256112	0.637328
CLEC4D	25	0.209925	0.000930133	0.275686
SNX10	27	0.346692	0.00190631	0.135613
BTG2	24	0.0871221	0.00208011	0.193004
NFKB1	26	0.130824	0.00295467	0.492294
PSMB9	25	0.0866129	0.00210525	0.535378
RNASET2A	27	0.0829673	0.00219196	0.62723
P2RY14	26	0.142336	0.00131901	0.224508
RNF114	28	0.0753746	0.00183991	0.51813
TMEM219	28	0.131249	0.00171607	0.27843
LY6C2	27	0.0316841	0.000524289	0.427307
IL12B	23	0.0268512	0.000242835	0.793481
F10	26	0.11959	0.00120089	0.32798
CASP7	25	0.133737	0.000667861	0.0324956
MDM2	28	0.0924572	0.00200512	0.388554
KLF6	27	0.665535	0.00144359	0.0580346
NUPR1	25	0.0843633	0.000603209	0.438334
CASP11	27	0.0657963	0.00199139	0.710296
2810474O19RIK	27	0.263646	0.004195	0.368738
HCK	28	0.0580036	0.00364583	0.498686
RAB8B	28	0.652634	0.00154133	0.107661
BCL2A1D	28	0.608992	0.000981505	0.332452
STXBP3A	26	0.160072	0.00257058	0.339751
PFKP	26	0.135904	0.00321403	0.464982
TANK	27	0.201349	0.00156894	0.400873
TGIF1	27	0.113007	0.00186548	0.328728
PPP1R15A	25	0.0929811	0.00177346	0.35501
SEPW1	26	0.32947	0.0020017	0.259879
PLAUR	26	0.104276	0.00143061	0.546371
H2-M2	26	-0.03246	0.000501875	0.676867
BATF	25	0.0227063	0.00195982	0.637728
NUP62-IL4I1	26	0.000211622	0.00156945	0.759598
TNFAIP2	26	0.421346	0.00188205	0.421917
FNDC3A	25	0.180914	0.00259639	0.151446
TREX1	28	-0.0125006	0.00193382	0.790354
RAB9	27	0.135285	0.00178281	0.164829
BCL2A1A	28	0.519603	0.00121365	0.356192
PDE4B	25	0.15179	0.00356395	0.36877
PIK3R5	24	0.249451	0.00319188	0.247487
RND3	27	0.0793948	0.00480548	0.533874
CD44	26	0.397349	0.00235421	0.282676
AK172683	27	0.0228629	0.00890473	0.733621
ARL5C	27	0.234709	0.00134423	0.122666
IER3	25	0.047403	0.00209613	0.384925
GTF2B	26	0.00499083	0.00303975	0.506829
ANXA7	27	0.118187	0.00329661	0.381298
TXNRD1	26	0.115028	0.00635096	0.383867
HIF1A	27	0.101678	0.00616491	0.283067
MARCKSL1	26	0.0799685	0.00223295	0.551625
PLK2	26	-0.0186731	0.00390716	0.774423
CFLAR	27	0.0198315	0.00536237	0.682602
G530011O06RIK	26	0.0566937	0.00222025	0.539628
B3GNT2	26	0.184965	0.00128036	0.0322549
MTPN	27	0.459842	0.00250917	0.243634
PSMB10	25	0.207741	0.00190538	0.131977
PTPRE	26	0.19758	0.00290432	0.100882
MKIAA0694	26	0.173857	0.00286959	0.27215
OLR1	28	0.0719396	0.00268846	0.528141
CCNL1	28	0.27126	0.00289311	0.223744
AA467197	27	0.531765	0.000433266	0.341893
DNAJB6	27	0.417767	0.000867269	0.0207331
EHD1	27	0.118139	0.00604824	0.435053
H3F3B	24	0.751869	0.000933044	0.157073
SLC15A3	27	0.189503	0.00255447	0.176677
NFKBIB	25	0.076494	0.00318305	0.486314
JAK2	27	0.138152	0.00376705	0.277994
PLEK	28	0.0508398	0.00237368	0.498267
RAP1B	28	0.254672	0.00214483	0.231174
SLC3A2	26	0.468635	0.00169578	0.0856996
PGAP2	27	0.0523649	0.00210304	0.42492
ALCAM	26	0.20344	0.00639665	0.234125
UBC	28	0.500464	0.000310072	0.218646
TFG	26	0.0692607	0.0033752	0.406219
PILRA	26	0.0819322	0.00353686	0.367593
PSME1	28	0.454588	0.000841121	0.171261
DAB2	24	-0.0148994	0.00615666	0.787493
AK142678	25	0.181621	0.000525638	0.0217301
PNRC1	24	0.11602	0.00377905	0.239198
SKIL	25	0.0242527	0.00988757	0.554681
SAT1	25	0.760573	0.000364755	0.0291371
BCL2A1B	27	-0.129844	0.00126596	0.361711
GNA13	28	0.0856664	0.00572934	0.378077
NRP2	27	0.170841	0.00478607	0.228544
NAMPT	27	0.418854	0.00113279	0.0636621
ISG15	25	0.0662583	0.00426904	0.619307
FAM102B	28	0.0435102	0.00576342	0.507535
BCL2A1C	28	0.213962	0.00525946	0.419906
BIRC6	27	0.228959	0.00190736	0.0920459
RGS1	25	-0.248111	0.00132034	0.733726

## Sheet: burst vs mean (pert)
gene	N	intercept	slope	R2		Figure legend:
CXCL1	26	-504.184	-641.655	0.665999		Fitted model: b=p1+p2*log10(mean+1)
RSAD2	24	-97.766	-169.915	0.804631
OASL1	24	40.0346	-90.4832	0.791911		in black: core TLR data
NT5C3	24	175.945	-71.2556	0.175086		in red: perturbation data
CCL4	26	-4793.57	-1878.12	0.574814		in blue: all data fitted
EBI3	25	-474.119	-225.108	0.540646
IRGM1	25	60.8417	-65.9063	0.275326
IFIT2	24	90.5741	-69.8734	0.791584
PYHIN1	25	68.7562	-50.6685	0.13316
CAR4	25	102.848	-169.709	0.4899
SLFN8	24	50.5058	-39.5744	0.506125
AW112010	24	-3806.47	-986.082	0.632581
U90926	21	697.542	-347.267	0.580915
IL15	25	121.563	-76.1299	0.237942
GM4902	25	2.38737	-94.3555	0.574608
GM14446	19	272.034	-175.443	0.739055
FAM26F	20	93.8873	-68.3829	0.595346
D14ERTD668E	24	39.2948	-51.9171	0.568387
GM4951	23	106.563	-62.4717	0.537082
FGL2	24	-6.68278	-50.8915	0.376489
APOL7C	22	-886.591	-641.571	0.64002
TRIM30A	27	85.0596	-53.7336	0.27758
CCL3	24	-3850.5	-1098.83	0.496399
CXCL3	25	-2018.88	-755.246	0.697354
CFB	24	26.5738	-82.5955	0.467737
TMEM39A	25	-112.294	-110.609	0.671513
CCND2	24	-124.001	-109.022	0.473695
MS4A6C	26	-126.799	-148.748	0.653915
IRG1	24	-50.1977	-167.369	0.595669
CCR7	23	333.804	-297.546	0.260636
USP18	23	72.8309	-100.063	0.506938
IFIT3	22	208.591	-156.552	0.681491
ACPP	27	-180.896	-128.688	0.662272
ACSL1	24	-110.879	-82.2048	0.737083
STAT5A	27	-21.5218	-46.2414	0.488741
TNFSF9	25	-144.89	-192.75	0.620418
CD40	26	61.9374	-158.682	0.658304
IFI205	27	152.458	-124.929	0.58549
MS4A4C	20	92.0153	-101.533	0.628042
TARM1	24	-680.536	-316.882	0.651309
NUDT17	23	-22.6209	-138.64	0.672165
AFTPH	27	28.4525	-27.6558	0.139147
IRF7	23	100.66	-49.643	0.430331
TLR2	27	-36.4812	-78.2939	0.447553
IL15RA	27	25.8071	-80.2377	0.684987
INHBA	26	109.196	-125.368	0.618477
IIGP1	25	91.8114	-53.5426	0.680737
TRIM30D	28	61.5698	-28.8244	0.337421
TIMP1	21	-119.425	-223.24	0.701445
CCL7	18	-575	-869.109	0.654518
SRGN	26	-426.54	-224.661	0.201491
IL1A	27	-1323.45	-553.952	0.458372
SERPINA3G	25	117.771	-110.052	0.235208
TAP1	26	53.8581	-31.7292	0.233184
SLAMF7	27	246.323	-47.4668	0.0684927
IFIT1	24	105.27	-115.499	0.550489
CISH	26	126.334	-73.9113	0.17783
FAS	27	-366.649	-192.425	0.644851
CXCL10	25	-888.195	-716.004	0.505153
SLFN5	25	27.3254	-42.6026	0.14609
SLC2A6	26	-100.748	-87.0271	0.350808
CMPK2	24	125.752	-64.6832	0.641965
PCGF5	25	-92.0077	-105.123	0.514999
CAR13	24	-40.3432	-82.5647	0.369428
GBP3	25	26.9634	-68.9778	0.403296
UBE2L6	25	164.731	-61.4245	0.0574227
MX2	23	119.363	-44.3777	0.63039
ZDHHC21	25	-2814.65	-959.198	0.691758
AK138792	27	-10209.4	-2956.66	0.656383
CH25H	25	-2.76812	-186.118	0.498696
PTGS2	25	124.718	-49.9456	0.471032
SAMHD1	26	-102.958	-67.4627	0.270045
SDC4	24	-2573.61	-737.613	0.686995
ADAP2	26	36.4722	-54.9853	0.379878
MS4A6D	26	2.98028	-118.302	0.110255
ATF3	25	-282.193	-134.833	0.438171
TNFSF15	26	49.5256	-71.8356	0.648024
RELA	25	-223.305	-116.265	0.4553
ZFP36	26	-210.546	-101.044	0.468398
SLFN2	27	-142.108	-99.6242	0.201459
GM12250	23	85.1499	-27.4684	0.508594
STAT1	27	153.994	-14.2179	0.0139651
BIRC3	27	-204.15	-121.551	0.498548
1190002H23RIK	24	153.988	-118.127	0.207326
ALDH1A2	24	61.1699	-144.586	0.43428
OASL2	24	95.7612	-47.7622	0.168729
IL27	20	70.6852	-102.621	0.420301
H1F0	27	-204.493	-124.126	0.363804
CCL2	25	-2337.67	-996.853	0.593684
DDX58	28	46.4213	-33.0985	0.552626
GBP5	24	76.9698	-27.9102	0.249272
CAV1	27	29.3828	-111.462	0.335544
NMI	26	22.9464	-71.2436	0.217731
CCL17	25	-9282.12	-2503.44	0.269485
SLPI	24	-3236.12	-960.689	0.650439
H2-T23	25	11.309	-81.7221	0.0785898
NFKBIZ	25	83.7294	-34.3848	0.36905
DHX58	27	74.9591	-34.2261	0.220656
THBS1	25	-16.8614	-107.756	0.243681
HERC6	25	94.5022	-33.156	0.218889
CD86	26	-362.363	-196.191	0.40192
IGTP	22	86.6898	-62.425	0.402439
FABP3	25	105.266	-134.008	0.544801
AK042010	24	105.422	-44.2762	0.132489
GBP6	28	34.6303	-36.8486	0.263191
IL1RN	27	-284.864	-221.685	0.197583
SERPINB9B	26	260.967	-280.412	0.387159
INSIG1	25	-83.6316	-49.8619	0.242614
RTP4	26	202.034	-43.5592	0.300853
IL1B	26	-262.246	-485.683	0.447518
IFI204	29	44.6225	-84.1772	0.212438
CD69	23	-907.037	-383.211	0.611525
LGALS9	25	6.77784	-105.841	0.102425
IFI27L2A	28	-265.988	-216.085	0.374045
IFI47	27	51.7114	-90.0047	0.574696
CLU	26	-1533.37	-995.08	0.664105
2310016C08RIK	25	252.342	-133.104	0.201457
KPNA3	27	-15.8225	-40.0594	0.272373
GLIPR2	24	-569.532	-308.382	0.357717
XAF1	27	42.8632	-48.7649	0.335245
SLC7A2	25	-111.166	-72.5259	0.516513
PROCR	26	120.546	-88.1538	0.228925
PRPF38A	24	-635.901	-252.493	0.529888
1810029B16RIK	24	-835.552	-273.435	0.405733
CCRL2	24	-2.58846	-83.0298	0.188846
GBP2	27	-344.18	-152.848	0.410178
DUSP1	25	-60.1722	-78.8856	0.241285
PTX3	22	-56.8212	-204.523	0.447703
BST2	26	-42.9269	-77.8721	0.474264
RAB32	26	-39.7452	-85.6279	0.243595
CLEC4E	26	-332.77	-193.12	0.539866
BLNK	26	-25.4597	-88.0724	0.146296
SP100	26	158.555	-47.0683	0.0433327
STAT2	27	24.573	-40.6596	0.271298
CD200	27	-37.5369	-119.517	0.125135
PARP9	25	75.7666	-23.507	0.161383
PRDX1	26	-13364.4	-2132.78	0.295866
MMP13	25	-105.66	-237.481	0.513691
CD274	26	62.4033	-41.9199	0.113427
AI607873	24	4.39344	-109.01	0.155565
PMP22	27	300.618	-64.2176	0.0157845
CD47	25	-416.872	-130.801	0.319849
ZBP1	25	215.239	-52.2138	0.0611816
PHF11	27	86.2204	-72.006	0.442626
TOR3A	27	24.2144	-38.0217	0.290093
IFI35	25	177.293	-23.9708	0.0320889
LCP2	26	66.5964	-30.8455	0.0645775
SBDS	26	-124.627	-85.5888	0.221796
IFITM3	25	-74.4853	-235.033	0.214679
DTX3L	26	63.3133	-12.1693	0.0463977
IL6	27	456.762	-203.521	0.250383
FPR1	24	242.719	-117.831	0.347424
AY096003	27	-29.1494	-97.1308	0.250889
SAA3	27	-2083.78	-976.087	0.540294
FOS	24	-187.091	-188.179	0.475195
ZUFSP	26	101.175	-40.3112	0.0731035
EPSTI1	24	-166.804	-135.484	0.533206
PDZK1IP1	25	-102.822	-135.842	0.153649
MCA32	26	-334.53	-200.05	0.394565
NFKBIA	28	-585.979	-195.139	0.398947
H2-T10	25	-142.182	-126.808	0.19212
IFNB1	16	5.3436	-305.347	0.497419
IFIH1	28	90.8562	-31.4362	0.183863
AK052414	27	-46.5556	-103.496	0.453844
MT2	25	7.36344	-103.467	0.120933
CLIC4	24	42.2856	-30.0624	0.0655664
ARF4	26	-448.66	-142.146	0.295237
ETV3	27	-439.783	-165.594	0.445968
SERPINB6B	22	-418.096	-336.843	0.462095
RNASET2B	26	-1100.33	-314.965	0.400679
KTELC1	26	0.019739	-93.201	0.366913
IL7R	27	6.32101	-58.4596	0.0960585
LAP3	26	-31.4145	-59.1454	0.21363
FPR2	27	68.6257	-109.351	0.279996
TNIP3	24	-151.848	-98.8414	0.157494
NCOA7	24	-205.185	-125.969	0.388609
TNFAIP3	26	176.083	-3.59697	0.00113917
ELL2	26	-40.2738	-53.8583	0.225608
PTTG1	24	-31.7053	-83.9494	0.108686
MX1	26	58.0547	-174.521	0.0898457
RILPL2	27	-21.5716	-81.2361	0.132325
CCL5	26	14788.9	11.6371	3.97958e-06
CAR2	24	-218.842	-261.727	0.215006
TNF	26	-272.389	-248.568	0.282657
SWAP70	24	0.44697	-67.3928	0.189458
IRF8	25	-154.777	-126.741	0.374534
TRAF1	27	-73.6635	-103.2	0.291481
PPP1CB	24	-229.556	-102.454	0.265512
SERPINB9	25	-134.749	-217.006	0.443668
RBM7	25	-346.048	-150.158	0.248841
9430076C15RIK	26	-103.941	-81.521	0.274109
H2-Q7	25	-177.819	-137.517	0.30748
MALT1	24	-35.2256	-60.3502	0.173995
AK217941	21	-239.934	-221.692	0.534389
KTN1	26	-49.1012	-65.4678	0.216288
HSPA5	25	-127.517	-96.9705	0.0922601
MYD88	27	-227.753	-125.407	0.337873
TAPBP	23	-206.945	-81.4853	0.356755
MKIAA1673	27	30.3283	-38.9569	0.141715
IFRD1	25	40.0649	-76.7755	0.101069
CASP1	26	-326.717	-162.907	0.22393
IFI203	27	40.5226	-44.5759	0.183587
IRF1	26	-50.991	-95.7689	0.324239
TNFRSF1B	27	-108.991	-73.4831	0.169561
A130040M12RIK	24	3.47866	-53.3097	0.123601
PNP	27	-1.05153	-50.9875	0.133254
SP140	27	-131.173	-80.7117	0.251952
BHLHE40	28	7.00398	-70.6812	0.0785642
CXCL16	28	-419.28	-154.293	0.311756
MAP2K1	27	-54.4642	-66.0537	0.289867
RASGEF1B	25	118.705	-41.7708	0.0598167
CDKN1A	27	-789.877	-212.861	0.391704
SGK1	25	474.731	-14.9322	0.00213898
OAS1A	24	152.095	-45.6717	0.0366337
SQSTM1	26	-154.471	-142.432	0.125304
RNF19B	26	-170.38	-93.2554	0.372998
SLC7A11	26	-550.105	-152.151	0.44635
CD83	24	-255.698	-229.518	0.436332
SAMSN1	27	-389.352	-200.97	0.219202
MED21	25	-690.868	-270.045	0.445889
HK2	26	2.39374	-60.9658	0.0731918
PARP14	27	18.6056	-46.8372	0.274333
GM6377	26	-21.5885	-73.7735	0.20283
CCL22	26	-5065.77	-1812.24	0.381901
BTG1	25	2453.78	205.633	0.0380091
PDPN	26	-61.8973	-162.391	0.102349
SOD2	27	-135.383	-68.642	0.292782
MNDAL	27	28.413	-78.0961	0.124513
CXCL2	28	-485.857	-320.831	0.220632
PELI1	27	10.5385	-33.5259	0.160587
NCK1	28	-93.7849	-98.9808	0.158076
GADD45B	26	43.8009	-39.842	0.127513
PSME2	27	-821.639	-254.65	0.120556
CD14	26	-3004.03	-674.558	0.434174
LGALS3BP	28	21.2903	-65.7216	0.093981
CLEC4D	25	-976.654	-295.1	0.24775
SNX10	27	-326.812	-120.714	0.240251
BTG2	24	-60.5031	-101.086	0.217196
NFKB1	26	-67.194	-72.3669	0.191055
PSMB9	25	-160.571	-114.889	0.199018
RNASET2A	27	277.628	-27.4744	0.00904631
P2RY14	26	-568.516	-220.157	0.326251
RNF114	28	-210.679	-141.853	0.233112
TMEM219	28	-185.393	-126.319	0.108787
LY6C2	27	-316.615	-376.473	0.42247
IL12B	23	-1436.69	-902.029	0.291491
F10	26	-229.993	-167.274	0.114934
CASP7	25	-604.855	-256.307	0.242653
MDM2	28	-126.041	-113.373	0.122913
KLF6	27	-357.875	-111.848	0.201256
NUPR1	25	-1202.72	-458.459	0.273441
CASP11	27	-54.5649	-109.284	0.115825
2810474O19RIK	27	-159.852	-73.2934	0.27147
HCK	28	10.847	-58.0257	0.12427
RAB8B	28	-306.986	-107.061	0.163907
BCL2A1D	28	264.722	-81.3498	0.0157898
STXBP3A	26	-238.804	-112.191	0.285285
PFKP	26	-11.1158	-56.5152	0.0636641
TANK	27	-392.6	-155.42	0.195504
TGIF1	27	-47.2957	-97.5189	0.0661698
PPP1R15A	25	-230.598	-146.122	0.14954
SEPW1	26	-74.4772	-73.2106	0.0385002
PLAUR	26	149.808	-88.2344	0.0302163
H2-M2	26	1411.97	-137.43	0.0231403
BATF	25	-49.3993	-144.98	0.196566
NUP62-IL4I1	26	261.372	-104.071	0.145468
TNFAIP2	26	57.2443	-57.9584	0.0184979
FNDC3A	25	-232.934	-110.83	0.232855
TREX1	28	260.05	-62.5455	0.040332
RAB9	27	-565.736	-209.426	0.317414
BCL2A1A	28	-163.615	-123.22	0.0550466
PDE4B	25	28.5033	-42.1931	0.0554932
PIK3R5	24	-111.967	-65.4243	0.18826
RND3	27	35.0278	-40.5113	0.141748
CD44	26	32.2024	-46.9652	0.0263147
AK172683	27	16.645	-31.155	0.226359
ARL5C	27	437.257	30.936	0.00620029
IER3	25	288.507	-27.9408	0.00663732
GTF2B	26	149.301	-44.368	0.0251701
ANXA7	27	-55.3928	-66.6811	0.0799309
TXNRD1	26	-0.452998	-34.3185	0.0967588
HIF1A	27	66.5224	-19.7431	0.019954
MARCKSL1	26	-122.108	-107.696	0.272771
PLK2	26	223.512	-25.6204	0.0109981
CFLAR	27	96.9564	-22.4796	0.0305876
G530011O06RIK	26	-69.6792	-122.266	0.13875
B3GNT2	26	-517.409	-205.616	0.258806
MTPN	27	-110.335	-69.5984	0.0469282
PSMB10	25	-371.957	-148.25	0.18058
PTPRE	26	-60.5158	-68.9132	0.0803945
MKIAA0694	26	-101.263	-74.786	0.139401
OLR1	28	-56.0752	-90.1476	0.226555
CCNL1	28	5.91053	-43.4934	0.0338637
AA467197	27	-3591.15	-720.253	0.266404
DNAJB6	27	-480.467	-160.258	0.145046
EHD1	27	8.17832	-34.9357	0.101148
H3F3B	24	-1165.53	-262.573	0.181824
SLC15A3	27	-141.925	-91.8369	0.0809414
NFKBIB	25	-52.0351	-80.1744	0.0901303
JAK2	27	-65.0292	-67.1595	0.184217
PLEK	28	-157.376	-102.521	0.113815
RAP1B	28	-465.399	-149.859	0.118615
SLC3A2	26	-435.308	-140.332	0.0993597
PGAP2	27	-176.467	-139.443	0.120169
ALCAM	26	10.6548	-28.6453	0.0293449
UBC	28	-5864.38	-1057.32	0.137755
TFG	26	284.075	3.35027	7.35339e-05
PILRA	26	175.997	-21.5399	0.00878362
PSME1	28	-1168.71	-304.677	0.11769
DAB2	24	39.7276	-43.5195	0.112553
AK142678	25	-1230.55	-548.749	0.128356
PNRC1	24	-80.8105	-71.932	0.0764385
SKIL	25	48.0902	-15.7904	0.0281113
SAT1	25	-2998.57	-591.373	0.0580752
BCL2A1B	27	1647.68	72.5479	0.00435569
GNA13	28	50.687	-27.7784	0.0161464
NRP2	27	-22.5387	-45.0011	0.0522463
NAMPT	27	-569.338	-197.323	0.105519
ISG15	25	71.1231	-58.9234	0.0841863
FAM102B	28	63.5021	-39.2822	0.0319426
BCL2A1C	28	102.74	-18.9878	0.00690824
BIRC6	27	-619.606	-230.394	0.0641258
RGS1	25	6472.81	795.431	0.147172

## Sheet: noise vs mean (robust)
gene	N	p1	p2	R2		Figure legend:
IFI27L2A	27	238.237	-0.790004	0.995051		Fiited curve: p0+p1*mean	CV^2=p1+mean^p2
H2-M2	24	3526.1	-1.08026	0.993016
FPR2	24	94.532	-0.62774	0.992804		in black: detected outliers
IFITM3	22	253.571	-0.733432	0.992188		in red: robust data
CD40	25	29.5297	-0.347779	0.991094		in blue: all data fited
NFKBIZ	23	16.5689	-0.329402	0.990996		in magenta: fitted without outliers
RSAD2	21	56.356	-0.473369	0.984074
FAM102B	23	1033.08	-1.67644	0.972084
CLEC4E	23	72.0536	-0.62384	0.965608
IFI35	21	158.953	-0.865735	0.965035
FPR1	22	40.172	-0.300109	0.958284
PILRA	22	536.33	-1.18978	0.957412
CXCL10	23	110.22	-0.456712	0.957286
APOL7C	20	78.6259	-0.366319	0.955853
MARCKSL1	24	42.1153	-0.550075	0.951533
SP100	22	10220	-1.95188	0.951376
CCL5	25	676.387	-0.628635	0.950681
RAB32	23	301.006	-0.964347	0.950627
OASL1	21	47.0842	-0.486338	0.95019
CAV1	23	48.9337	-0.507576	0.944394
ZBP1	24	57.5998	-0.491386	0.944135
AK052414	24	99.0438	-0.70818	0.942425
TRIM30A	23	85.2565	-0.724455	0.938973
TNF	21	56.659	-0.490973	0.936548
IRG1	21	57.4489	-0.507057	0.935909
SLAMF7	24	499.667	-0.997752	0.934937
FAM26F	17	54.3863	-0.403938	0.927628
IL6	25	26.5193	-0.221244	0.926356
CCL4	24	710.116	-0.754484	0.92463
IFIT2	22	79.1953	-0.522528	0.92328
CD69	20	114.68	-0.72178	0.923213
BST2	24	22.7818	-0.400693	0.923044
IL1B	25	23.2145	-0.252261	0.921437
IFI203	22	189709	-4.18763	0.91933
IFI47	23	32.664	-0.420496	0.918981
CXCL3	22	149.974	-0.553971	0.918963
MX2	20	27.0061	-0.30355	0.915575
IFIH1	24	60.0481	-0.661119	0.913147
TNFSF15	24	31.7918	-0.356135	0.912479
ACPP	24	69.4707	-0.706848	0.910362
AK217941	18	45.7614	-0.700318	0.910108
CAR13	21	96.6602	-0.777087	0.909772
PLEK	24	62.5132	-0.667476	0.908472
IFIT1	22	97.7242	-0.570867	0.902436
CCRL2	20	58.0287	-0.61708	0.897523
IL12B	22	110.273	-0.403022	0.89748
PHF11	24	32.4864	-0.319621	0.89709
GM4902	20	71.2988	-0.645214	0.895918
SBDS	22	58.1291	-0.679665	0.894485
CASP11	24	69.8526	-0.618689	0.893679
CXCL2	26	604.158	-0.875859	0.89331
STAT1	26	53.0598	-0.673909	0.891051
BHLHE40	24	318.372	-0.997065	0.88671
DAB2	21	43.9743	-0.62299	0.886672
IFRD1	21	308.397	-0.98756	0.884
INHBA	24	25.4517	-0.242193	0.882635
AW112010	22	41.1566	-0.39906	0.881601
AK042010	20	95.0358	-0.702421	0.880475
CD83	22	32.3018	-0.347906	0.878309
FGL2	22	39.9494	-0.638829	0.876113
AK172683	25	21.6055	-0.494279	0.872243
RILPL2	24	114.647	-0.767375	0.871296
NT5C3	21	293.97	-0.916554	0.870987
CCR7	20	46.5937	-0.339048	0.870306
PARP9	21	80.959	-0.795257	0.870207
IL15RA	26	24.2609	-0.322597	0.869935
H2-Q7	23	34.1105	-0.471504	0.869583
OAS1A	22	39.5612	-0.526932	0.868084
BLNK	24	177.921	-0.887659	0.86669
CXCL1	24	63.4474	-0.323356	0.863394
SLFN8	21	25.2258	-0.421998	0.858374
INSIG1	21	265.151	-1.27597	0.858235
BCL2A1A	25	644.816	-0.999961	0.856495
TOR3A	23	48.4444	-0.700858	0.856444
GM14446	16	43.5623	-0.242321	0.854542
UBE2L6	23	181.974	-0.823574	0.853214
IFI205	25	22.4881	-0.279993	0.849169
GM12250	21	25.7723	-0.269263	0.848499
TXNRD1	23	69.1408	-0.830456	0.844614
CCND2	21	39.8952	-0.512416	0.842633
HERC6	23	31.8772	-0.432436	0.841357
GBP2	25	28.0183	-0.493249	0.840955
IFIT3	18	43.9686	-0.235636	0.839022
MAP2K1	23	56.6139	-0.682799	0.837856
IL27	18	39.8608	-0.312713	0.836665
IL1RN	25	43.4915	-0.501672	0.835488
SERPINB6B	18	83.8528	-0.448589	0.832095
TRAF1	24	42.7754	-0.520997	0.830699
CCL22	23	57.8305	-0.334726	0.829674
STAT2	24	27.2602	-0.494996	0.828407
SAMHD1	23	182.415	-0.980068	0.826592
SRGN	22	90.9913	-0.639432	0.825953
TARM1	22	67.1836	-0.503225	0.824951
RNASET2A	23	181.596	-0.851136	0.824656
PLK2	23	115.684	-0.788965	0.823629
ZFP36	24	28.9511	-0.536344	0.82352
CD274	23	105.641	-0.807229	0.82329
NFKB1	23	55.7419	-0.674195	0.821805
GADD45B	24	82.7038	-0.798152	0.82102
D14ERTD668E	22	32.887	-0.442614	0.820306
IFI204	24	4.0799e+07	-4.37805	0.810398
NUDT17	22	32.0961	-0.279727	0.803797
ATF3	22	55.8231	-0.621429	0.801781
CMPK2	21	34.3464	-0.247269	0.801683
CAR4	22	64.2836	-0.297492	0.800274
IRF7	20	37.1589	-0.276861	0.799553
LGALS9	23	93.0082	-0.686181	0.798727
MALT1	22	60.1581	-0.713004	0.79833
MS4A6D	23	106.95	-0.686922	0.796311
MT2	24	38.715	-0.4758	0.795569
PTGS2	21	99.0442	-0.684339	0.794664
CISH	24	20.7923	-0.247488	0.789327
TLR2	25	32.8805	-0.483735	0.788835
PLAUR	23	641.648	-1.0288	0.787066
BATF	21	95.0733	-0.58796	0.786475
STAT5A	25	20.4165	-0.498881	0.786089
IRGM1	24	39.7183	-0.484735	0.785083
PTX3	20	57.233	-0.343732	0.784727
PDZK1IP1	23	188.292	-0.836678	0.783915
SERPINB9B	23	46.2292	-0.129453	0.783283
IGTP	19	58.1286	-0.482312	0.782555
H1F0	26	29.6892	-0.488949	0.781537
SLFN5	22	33.0372	-0.572764	0.78008
RTP4	24	27.0043	-0.284199	0.779618
CCL3	21	1666.76	-0.969844	0.776091
GBP6	24	48.0895	-0.667217	0.774276
SLFN2	25	140.413	-0.803766	0.773664
BCL2A1B	25	3499.65	-1.15523	0.772623
NUP62-IL4I1	23	26.7833	-0.260914	0.772036
PYHIN1	23	37.9477	-0.551323	0.767486
OASL2	22	28.9228	-0.332738	0.767186
IFNB1	13	71.6272	-0.235092	0.764848
SGK1	21	508.643	-0.99097	0.763149
TREX1	27	44.6916	-0.51742	0.761739
A130040M12RIK	21	71.6845	-0.737378	0.756705
SP140	24	29.0258	-0.56705	0.7564
CFLAR	24	49.8127	-0.718999	0.75615
TIMP1	19	82.7132	-0.412936	0.751193
IL7R	25	81.0422	-0.736692	0.750483
SDC4	21	22.3897	-0.329604	0.75003
PARP14	22	21.484	-0.442871	0.745442
PTTG1	21	105.615	-0.769688	0.74423
TNFAIP3	25	38.6565	-0.613074	0.743511
SOD2	23	19.5081	-0.551288	0.735272
AI607873	21	180.304	-0.800808	0.734087
PNP	24	66.2173	-0.738205	0.722209
JAK2	24	21.9721	-0.509514	0.722078
CCNL1	24	278.47	-1.10527	0.719234
SLC7A2	21	11.5435	-0.371282	0.716453
IL1A	24	97.98	-0.524132	0.704226
PELI1	26	13.8492	-0.4229	0.704003
CLU	23	80.1536	-0.24675	0.698935
RND3	25	17.7119	-0.358859	0.69198
CXCL16	24	52.0555	-0.620823	0.687991
ZUFSP	23	34.2572	-0.487717	0.68727
PROCR	24	36.4411	-0.367623	0.686223
SWAP70	20	109.306	-0.78588	0.683565
CD14	23	53.0019	-0.556955	0.682135
FABP3	22	38.8277	-0.222823	0.677458
SLC2A6	22	35.1007	-0.551608	0.675941
ISG15	24	18.1113	-0.309747	0.675907
NFKBIA	25	7.6305	-0.325454	0.674882
MX1	25	16.9446	-0.250245	0.669085
IER3	22	122.932	-0.742865	0.667209
PDE4B	24	33.1464	-0.57665	0.665337
CCL17	23	536.826	-0.63124	0.663919
G530011O06RIK	23	37.4307	-0.45813	0.660213
DDX58	24	20.3744	-0.368057	0.658169
GBP3	23	42.4574	-0.495878	0.656138
2310016C08RIK	24	31.7953	-0.245087	0.654208
9430076C15RIK	23	25.3764	-0.491099	0.654174
USP18	20	66.0804	-0.54932	0.654024
TMEM39A	22	31.1916	-0.424067	0.653864
IIGP1	21	19.4278	-0.224488	0.650844
LCP2	22	37.3301	-0.603862	0.646683
DUSP1	22	44.0719	-0.586098	0.642621
TNFSF9	22	58.7892	-0.425508	0.641882
CD200	26	40.4098	-0.467216	0.63914
AFTPH	25	19.2953	-0.489431	0.636312
U90926	19	57.6136	-0.118725	0.635102
RGS1	23	7145.09	-1.2744	0.634435
SQSTM1	24	111.329	-0.697853	0.633961
MMP13	21	57.2526	-0.346513	0.631044
CH25H	21	70.7693	-0.415202	0.628868
KPNA3	25	21.2816	-0.532074	0.625813
H2-T23	22	129.458	-0.777023	0.617848
TNFRSF1B	25	20.3268	-0.507912	0.616285
TNFAIP2	25	398.608	-1.08184	0.615998
IL15	24	23.8356	-0.238434	0.61432
GTF2B	24	122.423	-0.773652	0.61371
MS4A6C	22	29.3732	-0.349588	0.613016
NCK1	27	56.4603	-0.608779	0.610306
BTG1	22	596.36	-0.940493	0.604242
MDM2	22	46.8646	-0.56489	0.59636
MKIAA0694	24	26.1767	-0.530449	0.595256
MYD88	25	26.3243	-0.447322	0.594767
ZDHHC21	23	0.326341	0.812116	0.591738
HSPA5	24	69.0901	-0.69192	0.591562
AY096003	24	62.4987	-0.594573	0.591263
SKIL	23	14.6502	-0.550257	0.589389
PFKP	24	44.9451	-0.649136	0.588677
BTG2	22	72.6957	-0.625784	0.588538
KTELC1	24	16.8412	-0.235899	0.58825
THBS1	23	42.0437	-0.461884	0.587775
SERPINA3G	23	55.6763	-0.34978	0.587406
SEPW1	23	333.339	-1.01507	0.584736
RNF19B	23	18.0904	-0.426546	0.572464
HCK	23	164.041	-0.902275	0.569381
MNDAL	22	62.0092	-0.620211	0.568905
PDPN	24	40.2876	-0.424213	0.564689
ELL2	22	26.8839	-0.550631	0.56327
GM6377	23	27.6285	-0.420214	0.554548
PSMB9	21	36.7172	-0.522243	0.551438
NMI	22	49.9269	-0.54411	0.550682
TNIP3	21	26.783	-0.507007	0.548542
SERPINB9	23	24.4589	-0.218738	0.540291
GBP5	23	19.6314	-0.358635	0.539047
RNF114	24	28.8438	-0.427316	0.535457
DHX58	23	27.559	-0.316399	0.533439
PGAP2	23	38.8743	-0.476812	0.532646
MKIAA1673	24	33.994	-0.573918	0.53042
KTN1	24	21.7523	-0.434568	0.527115
CFB	23	23.5668	-0.264647	0.518981
IRF8	21	20.1685	-0.329045	0.515867
SNX10	25	42.6219	-0.638509	0.515245
TANK	24	42.1294	-0.57564	0.508764
H2-T10	23	26.6711	-0.400568	0.502343
CCL7	16	81.5449	-0.145043	0.501194
ARF4	22	29.1061	-0.550137	0.497899
FAS	25	18.8307	-0.285561	0.495773
RELA	22	27.0755	-0.457213	0.494322
OLR1	27	23.2501	-0.338672	0.493935
1810029B16RIK	20	17.7667	-0.349435	0.486711
NUPR1	21	35.499	-0.355243	0.484128
PCGF5	22	38.2653	-0.471786	0.481866
SAMSN1	23	19.2731	-0.366922	0.480425
PPP1R15A	23	60.5078	-0.593565	0.479171
IRF1	22	65.0264	-0.628439	0.47537
KLF6	24	43.5046	-0.696454	0.473121
STXBP3A	24	20.1704	-0.431108	0.466996
BCL2A1D	25	208.23	-0.810086	0.465573
SAA3	24	58.2793	-0.268766	0.464573
SLC3A2	23	97.5322	-0.810771	0.463305
LGALS3BP	26	81.9298	-0.705316	0.462525
CCL2	23	47.359	-0.24746	0.460916
TRIM30D	27	15.5491	-0.252357	0.460113
EBI3	22	27.0625	-0.362477	0.457936
BIRC3	23	35.5294	-0.513392	0.456837
1190002H23RIK	22	42.3745	-0.24399	0.454288
LAP3	23	18.493	-0.400308	0.44378
CD86	22	31.0358	-0.420541	0.443008
AK138792	25	0.669339	0.607402	0.443007
CLIC4	22	17.1872	-0.520727	0.441423
ADAP2	24	15.2494	-0.232482	0.440903
ALDH1A2	22	73.7434	-0.446983	0.439154
DTX3L	24	14.7305	-0.40696	0.436621
ALCAM	23	50.3876	-0.818044	0.436211
PSME2	24	57.2652	-0.603058	0.432923
HIF1A	21	79.8913	-0.86153	0.431585
F10	22	78.4865	-0.609784	0.424068
TFG	24	152.647	-0.897356	0.423059
AA467197	26	19.29	-0.406802	0.417614
CDKN1A	22	16.7323	-0.446789	0.408015
FOS	22	25.0755	-0.229397	0.395271
PMP22	26	73.2633	-0.561395	0.394933
CD47	21	16.5193	-0.476434	0.394866
P2RY14	24	36.1052	-0.465719	0.389901
EHD1	23	15.4106	-0.465398	0.388316
MS4A4C	18	38.3409	-0.147093	0.388147
MCA32	23	28.6261	-0.357234	0.382793
XAF1	26	11.6144	-0.178279	0.38266
GM4951	20	27.5812	-0.192645	0.380285
TMEM219	24	44.6751	-0.545356	0.380029
MTPN	26	22.5914	-0.561006	0.379317
CD44	24	102.117	-0.814912	0.376046
CAR2	22	58.7412	-0.383603	0.372566
B3GNT2	25	35.7649	-0.51904	0.370776
2810474O19RIK	23	10.959	-0.410946	0.364708
RASGEF1B	22	75.586	-0.681769	0.346497
LY6C2	23	32.7229	-0.14766	0.343909
UBC	25	31.0628	-0.464112	0.339099
NFKBIB	22	20.2188	-0.406548	0.329308
ACSL1	21	7.84444	-0.170489	0.32221
NAMPT	25	26.111	-0.492671	0.316722
PRPF38A	20	21.5448	-0.305745	0.309866
CLEC4D	23	20.8352	-0.396231	0.300868
PTPRE	25	28.9196	-0.523471	0.29387
HK2	24	12.7511	-0.31667	0.290898
EPSTI1	21	30.9106	-0.373746	0.28996
PRDX1	23	8.03295	-0.27672	0.278483
BCL2A1C	24	12.7597	-0.43599	0.271063
GNA13	25	11.9393	-0.428949	0.268251
NRP2	24	27.2542	-0.586579	0.246332
RAP1B	27	21.1273	-0.492741	0.244212
ETV3	24	9.35229	-0.245523	0.234707
SLC15A3	23	11.6697	-0.355734	0.233524
RNASET2B	24	13.4899	-0.326896	0.230131
NCOA7	23	10.2128	-0.185201	0.23002
TAP1	24	8.42101	-0.139661	0.222908
SLC7A11	23	3.33371	-0.200691	0.219582
TAPBP	20	3.18685	-0.201272	0.218378
PIK3R5	21	4.94446	-0.205423	0.207679
SAT1	23	115.304	-0.693213	0.207122
CASP1	24	16.5398	-0.305086	0.200038
TGIF1	25	18.0252	-0.340798	0.198358
RBM7	21	10.1034	-0.249109	0.197095
RAB9	26	17.4966	-0.329405	0.192643
ANXA7	24	9.48516	-0.286462	0.183565
RAB8B	24	7.3124	-0.351681	0.183432
CASP7	23	33.2336	-0.401786	0.172414
MED21	22	20.1355	-0.27163	0.154747
H3F3B	22	3.14658	-0.233282	0.148275
PNRC1	22	9.7835	-0.276188	0.14758
PSMB10	23	8.05426	-0.237438	0.146614
GLIPR2	22	12.5887	-0.141376	0.145406
PSME1	26	7.67812	-0.284806	0.132046
BIRC6	25	9.39469	-0.243355	0.112079
DNAJB6	24	7.67307	-0.26412	0.109299
FNDC3A	21	6.61363	-0.184381	0.103273
SLPI	21	12.3599	-0.0833254	0.0948718
ARL5C	24	6.60131	-0.167332	0.0805757
AK142678	24	10.2684	-0.0831908	0.054049
PPP1CB	23	3.97103	-0.0684792	0.0493314
