# Supplementary material for: Gene-Specific Linear Trends Constrain Transcriptional Variability of the Toll-like Receptor Signaling
Source: Cell Syst. 2020 Sep 23;11(3):300–314.e8. doi: 10.1016/j.cels.2020.08.007 (PMC7521480; doi:10.1016/j.cels.2020.08.007)
Supplement: Table S5. Inference of the Transcriptional Bursting Characteristics for the LPS-Regulated Genes in BMDM Cells From (Shalek et al., 2014), Related to Figure 4 — Shown are fitted relationship for variance versus burst size and variance versus frequency using robust regression for the combined dataset. Bursting characteristics (based on moment estimators) were fitted using linear regression and power functions (in semi log scale) when appropriate and presented as smooth curves. Included are model equations, individual data points, and gene fits with corresponding correlation coefficients (R2). [file mmc6.xlsx]

## Sheet: var vs freq (robust)
gene	N	intercept	slope	R2
IFIT3	18	-26346.1	1.151e+06	0.972166		Figure legend:
PYHIN1	20	-6054.51	95165.2	0.967059		Fiited curve: Var=p1+p2*mean
OASL1	20	-21998.8	389408	0.961882
IFIT2	21	-15963.9	287874	0.960688		in black: detected outliers
CAR4	22	-15625.2	847534	0.937737		in red: robust data
RSAD2	21	-201495	2.0002e+06	0.931326		in blue: all data fited
TRIM30A	23	-9419.12	166567	0.926672		in magenta: fitted without outliers
CCL4	22	-1.22995e+07	1.82661e+08	0.926163
GM4951	20	-3123.49	109594	0.924266
GM12250	21	-539.046	33984.7	0.919309
NT5C3	21	-32844.6	419241	0.916127
D14ERTD668E	21	-2039.84	65913.8	0.914533
CXCL1	22	-885357	2.27004e+07	0.913253
GM14446	15	-54294.6	2.43718e+06	0.909358
IL15	22	-13649.4	276456	0.883965
PHF11	24	-5297.99	129652	0.882692
SLFN5	19	-5482.69	50069.3	0.873699
AW112010	20	-3.33058e+06	2.02758e+07	0.872086
IRF7	18	-3731.68	107044	0.868389
RTP4	22	4675.12	142228	0.864563
TRIM30D	24	-1553.52	39112.4	0.861032
IFI47	25	-8479.17	335350	0.858913
IFI205	22	-91342	1.09279e+06	0.856446
MS4A4C	17	-8943.35	333879	0.851532
CD40	22	-89214.1	1.2928e+06	0.841275
NUDT17	19	-12178.1	406194	0.839742
TNFSF15	22	-9019.97	182305	0.838324
USP18	21	-46135.1	594810	0.835173
CXCL10	20	-1.9608e+06	2.47265e+07	0.832997
GM4902	22	-18833.7	307456	0.83253
PTGS2	20	-2420.38	114577	0.820571
CFB	20	-2790.36	129067	0.817858
IRG1	22	-28366.2	1.14894e+06	0.812111
SLFN8	21	-1325.44	41045.3	0.803904
IRGM1	20	-11209.3	176776	0.802425
CCR7	20	-10574	4.14503e+06	0.780859
CMPK2	21	-15138.4	264217	0.778294
TMEM39A	20	-9004.34	167635	0.775384
DDX58	24	-1155.35	34753.4	0.774914
AFTPH	24	-1378.34	18598.9	0.770815
TIMP1	18	-20857.7	867981	0.770265
CCND2	20	-17667.6	193779	0.769241
IL12B	21	-238262	1.11751e+07	0.767746
TAP1	21	-983.535	29244.5	0.765792
FPR1	19	1029.22	414475	0.765121
GBP5	21	-284.902	35367.2	0.760456
IL15RA	22	-6286.83	177195	0.759827
IL6	23	71840	2.26815e+06	0.758558
SRGN	22	168912	1.3954e+06	0.749824
MS4A6C	23	-13682.6	359478	0.747181
GBP3	21	-5362.22	117482	0.745144
HERC6	22	1895.48	29033.2	0.743934
TARM1	20	-111146	1.38838e+06	0.738525
PTTG1	21	-3592.84	78740.1	0.737777
IL1RN	23	51340.9	1.14153e+06	0.736219
OASL2	20	-1625.77	83287.1	0.734479
STAT1	23	1792.7	34667.9	0.730795
ACPP	23	-22332.3	256332	0.728017
EBI3	20	-67303.9	666931	0.725929
CISH	22	-6652.75	232358	0.722009
IFIT1	20	39462	476559	0.721892
STAT5A	25	-4665.42	41435.5	0.721544
MX2	19	33.574	74696.9	0.720983
IGTP	20	1049.21	61270.1	0.713701
IFIH1	26	8311.74	31143.5	0.712349
MS4A6D	22	-29481.8	487765	0.709198
FAM26F	18	-160.716	107456	0.708175
FABP3	22	-15348	554749	0.703814
IFI204	24	21912.1	212422	0.70267
INHBA	21	-10806	560775	0.701283
SLAMF7	24	6403.31	264525	0.70095
MX1	21	12652	709352	0.692875
CCL5	22	3.69278e+07	8.75431e+07	0.690214
TOR3A	26	-283.988	26235	0.688697
TLR2	25	-3224.79	124052	0.681127
PROCR	22	-2.28527	208823	0.673695
UBE2L6	23	-920.754	210842	0.672683
IFI35	22	2996.02	49750.8	0.667243
GBP6	25	452.368	30452.3	0.658331
XAF1	23	427.732	50887.5	0.655903
TNF	23	72746.2	977558	0.649508
CXCL3	21	-1.02585e+06	1.42437e+07	0.646776
PARP9	22	1012.16	18985.1	0.637237
DHX58	22	20.4742	20788.7	0.627286
CD274	23	-478.863	75382	0.625191
IIGP1	22	-3217.69	95527	0.619087
NFKBIA	24	-13560.7	461143	0.618928
IFITM3	21	181511	1.1237e+06	0.618341
2310016C08RIK	20	35828.3	442313	0.613827
TREX1	24	49028.6	171238	0.608697
CLU	23	-208439	1.44948e+07	0.599221
APOL7C	18	-119644	6.17455e+06	0.590172
STAT2	23	1435.31	22719.2	0.589632
CAV1	23	11042.4	235130	0.589206
ACSL1	20	-6866.57	65500.5	0.58733
TNFSF9	23	-20715.6	677588	0.581426
NMI	24	-705.252	86537	0.577052
FPR2	23	16039.1	219566	0.571507
CLEC4E	22	25761.1	580473	0.567295
PARP14	24	5538.55	27064.3	0.564241
SBDS	23	3930.85	96874.7	0.562973
SERPINA3G	21	-5869.98	354922	0.555724
SAMHD1	23	-12730.9	75582.1	0.548407
ZBP1	22	4823.4	118304	0.54529
CH25H	20	-6232.19	418063	0.536887
MT2	22	6177.86	187866	0.530284
FGL2	21	-2461.6	39137.4	0.519984
FAS	24	-8593.26	267712	0.518875
CCL17	22	101474	1.35066e+08	0.513974
IL1B	22	928907	8.54134e+06	0.510309
IFI203	24	5201.6	33251.2	0.500837
IL1A	22	274143	5.08517e+06	0.500113
GADD45B	24	6325.04	35070.4	0.498009
SP140	23	3230.93	61483.8	0.497276
SGK1	22	46009.5	171602	0.488824
CAR13	20	-2031.85	71531.6	0.487329
ZFP36	24	-5836.69	85624	0.481794
KPNA3	25	1295.26	17232.7	0.47808
SLC2A6	24	-6227.76	112557	0.475973
THBS1	22	6008.53	166151	0.464969
ZUFSP	22	1010.52	46479.2	0.464579
SP100	23	-602.561	129475	0.462398
AK042010	19	3812.64	41157.1	0.451023
CD86	23	8702.2	349023	0.4407
GBP2	23	4204.51	182325	0.438331
CD200	23	488.843	203394	0.437201
BATF	22	2338	105048	0.435282
H2-T10	21	6719.63	123046	0.433776
ADAP2	22	489.908	40691.4	0.431671
SLC7A2	22	224.64	32691.2	0.428406
AY096003	23	6347.69	123231	0.426245
PNP	25	10557	55726.8	0.425384
CCL3	21	-728750	1.9749e+07	0.422589
H1F0	24	3930.02	154198	0.422189
MNDAL	25	28928.6	90843.8	0.417581
NUP62-IL4I1	23	28506.5	202945	0.407279
BLNK	24	4971.7	104420	0.404092
IL27	17	-2041.09	166222	0.400567
PTX3	18	1641.1	417026	0.399895
AK172683	25	1258.18	7390.77	0.396899
CASP11	24	11803.5	119039	0.394202
SERPINB6B	18	9712.32	495900	0.393207
ATF3	21	-810.82	158441	0.387335
KTELC1	23	4774.86	81872.5	0.384674
SAT1	20	1.92716e+06	-679352	0.384592
H2-T23	21	57716.1	134040	0.378898
IRF1	23	13212.4	104848	0.378891
PELI1	24	2247.62	10350	0.372351
SLFN2	22	77324.7	163578	0.369269
DAB2	22	4951.76	15417.5	0.365566
LGALS9	23	18976.4	216049	0.363146
OLR1	26	1513.35	44302.2	0.359166
AI607873	22	12290.7	149168	0.337602
LGALS3BP	25	12089.1	63120.4	0.323456
CD69	22	-34622	1.17136e+06	0.319955
NFKBIZ	20	3308.87	46137.4	0.318995
MKIAA1673	23	2242.12	15341.8	0.314527
RAB32	24	16082.9	91426.8	0.309876
SAMSN1	24	36278.2	311452	0.307987
RNF114	22	15884.9	86429.3	0.302758
A130040M12RIK	21	14985.3	37605.8	0.302244
TNFAIP3	23	6563.99	14062.3	0.301631
CLIC4	22	13436.8	20637	0.299871
IFI27L2A	24	125935	715163	0.29417
LY6C2	24	-3819.89	620398	0.28454
IRF8	22	7164.64	84443.3	0.282974
BST2	23	4386.93	43177.8	0.279725
OAS1A	21	11992.6	37502.9	0.278173
H2-Q7	22	16767.5	118972	0.276024
9430076C15RIK	23	3772.09	28494	0.260809
RNASET2B	21	156209	-186141	0.256233
CCL22	22	7.12724e+06	2.77392e+07	0.255394
PLK2	24	20908	28248.2	0.252859
RILPL2	23	15656.5	68406.6	0.251479
TNFRSF1B	23	10510.3	29682.6	0.251364
FAM102B	25	2986.94	11194.1	0.25079
ZDHHC21	24	51935.1	-70840	0.249026
CCRL2	22	25185.6	60816	0.242195
MARCKSL1	24	23428.6	76951.5	0.241852
CD83	21	32501	356156	0.236747
AK052414	24	4314.35	50797.6	0.230581
SLC15A3	22	74311.4	-29572.4	0.228763
DNAJB6	25	55552.7	-34727.4	0.228207
LAP3	22	1975	15800.7	0.223305
CAR2	23	2767.93	327656	0.220315
CCL7	16	-40561.9	8.69082e+06	0.219959
AK138792	24	802098	-898286	0.217775
NUPR1	22	64145.6	614603	0.217758
CXCL2	25	524885	832746	0.217584
PMP22	24	23071.8	135133	0.216001
CFLAR	24	18386.5	14755.5	0.215455
RNASET2A	24	22974.4	69358.8	0.215079
SAA3	24	-86736.7	5.38614e+06	0.207663
SOD2	23	18869.7	15559.7	0.202841
SERPINB9	23	17763.2	360277	0.200026
DTX3L	23	1867.39	2525.87	0.194126
CASP7	23	33376.9	-77728.5	0.191094
SDC4	22	10648	4.67554e+06	0.189478
RASGEF1B	22	5951.07	33491.6	0.178245
PFKP	22	9468.48	15131.4	0.173615
BCL2A1C	26	9819.88	8587.08	0.171889
DUSP1	22	9498.69	25485.1	0.170895
U90926	18	-53981.4	4.87305e+06	0.169339
SQSTM1	22	264291	230649	0.16766
SWAP70	21	5068.76	26767.8	0.167175
GM6377	23	2008.93	13129.4	0.166405
PCGF5	20	2320.43	55161.8	0.1547
CCL2	23	156764	5.16328e+06	0.154698
TNIP3	21	19605.5	54296.4	0.153067
H2-M2	24	1.23017e+06	1.5267e+06	0.15086
PDZK1IP1	20	9513.11	90513.9	0.149018
1190002H23RIK	22	6433.83	129819	0.148887
HCK	25	6296.64	19338.6	0.143524
KTN1	23	3548.77	16978.4	0.143282
H3F3B	20	742481	-115510	0.136154
G530011O06RIK	23	9024.9	53655.7	0.134798
CD14	23	225977	773172	0.132709
PLEK	23	132562	41874.6	0.127585
BIRC3	24	6728.17	54451	0.126003
SEPW1	23	95535.7	-31983.4	0.122806
NFKB1	23	22280.9	24459.6	0.122177
ALDH1A2	22	6016.38	189476	0.119505
ISG15	24	14566.3	17789.7	0.118587
NFKBIB	23	10552.2	25060.4	0.116152
MMP13	23	8888.96	187434	0.114984
PTPRE	23	12799.9	-9861.37	0.114983
GLIPR2	21	55581.7	392666	0.114816
2810474O19RIK	24	7218.75	8037.05	0.113511
SERPINB9B	23	-5912.6	1.13848e+06	0.106984
TAPBP	18	22606.9	14126.2	0.105
RNF19B	23	6148.57	17628.4	0.104101
BIRC6	25	46210.1	-35151	0.100995
MALT1	22	19323.7	19969.4	0.0988423
RND3	25	3233.4	8438.78	0.0955012
PIK3R5	20	16731.9	-8888.87	0.0946733
IER3	23	12989.8	35671.7	0.0929024
CDKN1A	24	87150.4	70692.1	0.0923714
JAK2	23	24506.9	-11536.2	0.086912
MYD88	24	9705.25	27204.8	0.0861463
AA467197	26	876739	650177	0.0842177
TRAF1	24	17820.9	40822.1	0.0835321
PDPN	22	47855.3	68840.2	0.0794926
CASP1	25	19666.5	53158.4	0.0756922
MCA32	23	26685.4	101612	0.0755314
IFRD1	24	16533.7	28222.4	0.0660787
IFNB1	15	9841.67	167593	0.0659374
SLC3A2	25	60438.7	-16434.3	0.0632617
CXCL16	27	124255	70643.6	0.0616379
PLAUR	24	109562	81752.8	0.0605399
PSMB9	23	33641	33112.9	0.0588165
ELL2	23	4032.22	7429.64	0.0576617
AK142678	23	35832.5	-58295.3	0.053632
PNRC1	21	17259.9	-8558.3	0.0522518
HIF1A	22	9437.7	-2610.87	0.0510268
NAMPT	25	129062	-35988.8	0.0509065
RELA	23	8102.64	22111.1	0.0479893
PPP1CB	22	12882.6	-9095.24	0.047733
SKIL	21	8075.23	1990.66	0.0477084
LCP2	23	6721.38	6067.56	0.047461
SNX10	23	51453.3	-15923.9	0.0460625
MDM2	25	23742	29854.7	0.0452815
NCK1	26	14634.5	24103.3	0.0452012
TMEM219	26	46037.7	-29593.6	0.045074
MAP2K1	25	6520.51	7275.4	0.0450575
HSPA5	23	89634.4	35231.2	0.0433178
TANK	23	70978.3	38935.4	0.0413808
TXNRD1	23	12932.3	3155.35	0.0412531
STXBP3A	24	15834.4	13987.3	0.0407275
ANXA7	23	21894.9	-9165.51	0.040142
B3GNT2	24	15339.6	-10550.5	0.0390137
BCL2A1B	24	2.22882e+06	-92028.3	0.0386189
GTF2B	24	33307.5	18741.2	0.0371799
PPP1R15A	23	17936.2	22902.1	0.0356531
PSMB10	23	42071.6	-15402.5	0.0349664
SLC7A11	23	55088.1	-7987.58	0.0347185
TNFAIP2	25	94333	30697.6	0.0333079
IL7R	24	16697.4	11875.5	0.0297987
GNA13	25	17439.6	-3890.34	0.0290516
MTPN	24	34050.9	10294.5	0.027791
BTG1	21	1.60154e+06	-67192	0.0268726
PRPF38A	21	15096.8	-17274.4	0.0255015
EPSTI1	21	14835.7	-14911.1	0.0244664
PRDX1	25	2.63936e+07	5.66637e+06	0.0221248
CD47	23	66600	-14637.6	0.022026
BCL2A1A	25	525949	55351	0.021928
FOS	21	7259.44	36561.2	0.0216849
BTG2	21	11351.8	8815.45	0.0187694
EHD1	25	9769.38	2402.55	0.018314
INSIG1	23	8659.07	-2485.1	0.0176209
SLPI	22	185710	-452294	0.0163464
RGS1	22	651995	93100.7	0.0160018
KLF6	24	43688.3	-7001.09	0.0157642
AK217941	20	59589.1	67413.8	0.0133867
PSME2	22	646825	77600.9	0.0126766
TFG	24	19181.9	-6735.52	0.0109505
UBC	25	5.4998e+06	-484204	0.00998784
1810029B16RIK	22	84829	-28589.5	0.00904416
P2RY14	23	41156.7	17026.9	0.00810548
NRP2	26	11301.1	-1918	0.00801444
TGIF1	24	30088	11178.5	0.00777155
F10	24	67482.7	26293.8	0.00665573
CD44	23	55845	4902.77	0.00638638
CCNL1	25	22814.1	-4394.83	0.00620884
PILRA	23	19243	3185.48	0.00581284
RAB9	24	21733.9	-6501.6	0.00536933
FNDC3A	23	12512.5	-2997.02	0.00498407
NCOA7	22	16199.4	-9499.96	0.00485632
ARL5C	25	21983.5	-4661.83	0.00296981
CLEC4D	22	135084	-22092.5	0.00249414
PGAP2	24	34537.1	7929.92	0.00239501
MKIAA0694	24	17799.7	-2358.76	0.00183122
BHLHE40	24	38470.2	3326.43	0.0017264
ARF4	23	64690.4	-4484.96	0.00172383
RAP1B	24	76960.7	2856.33	0.000995706
PDE4B	22	9710.13	796.442	0.000561755
PSME1	25	191886	-6119.31	0.000236415
ETV3	24	19802.1	1664.09	0.000208774
RAB8B	25	56832.5	903.213	0.000195957
MED21	23	21886.3	2793.55	0.000133851
HK2	23	15823.5	-522.711	0.000119561
ALCAM	23	6085.58	101.955	8.57441e-05
BCL2A1D	24	1.06252e+06	-2865.1	3.58403e-05
RBM7	23	32985.5	554.484	1.7615e-05

## Sheet: var vs burst (robust)
gene	N	p1	p2	p3	R2		Figure legend:
GM14446	16	-1.15905	1.04086	0.254175	0.992726		Fiited curve: log10(Var)=p1+p2*mean^p3
U90926	16	-4.16964	3.79875	0.116673	0.992134
ZDHHC21	21	-12.0356	13.1292	0.0355239	0.992065		in black: detected outliers
AK138792	24	-22.8757	23.9412	0.0221919	0.989938		in red: robust data
RSAD2	21	-5.26939	3.78267	0.155484	0.983929		in blue: all data fited
IFIT3	20	-1.36289	1.00862	0.276912	0.983175		in magenta: fitted without outliers
CD40	24	-2.90331	2.3411	0.186672	0.979792
ACSL1	19	-1.4988	1.91749	0.19639	0.979402
FABP3	21	-4.6801	3.94527	0.130978	0.976424
IFI205	25	-9.03657	8.04616	0.0870798	0.976121
IIGP1	22	-1.02592	0.988634	0.285817	0.9747
CLU	24	-9.79809	8.73886	0.070655	0.974526
APOL7C	19	-12.6341	10.8958	0.0670723	0.973814
SDC4	21	-16.8112	16.4573	0.043803	0.972342
SLPI	20	-9.70194	9.84531	0.0584295	0.97171
CCL7	17	-122.432	121.205	0.00646858	0.968536
MX2	21	-1.03112	0.883268	0.309689	0.968475
CMPK2	22	-2.82053	2.19657	0.204803	0.966957
INHBA	23	-2.34439	2.09285	0.190722	0.965418
TNFSF9	20	-0.805168	1.23391	0.22954	0.963705
IL15RA	24	-4.35737	3.57207	0.152035	0.963259
IRG1	20	-13.6922	11.8058	0.0726633	0.9624
SLFN8	20	-6.85884	5.85841	0.115827	0.961665
MS4A4C	19	-1.35307	1.19957	0.245771	0.960717
NUDT17	21	-43.1735	41.4098	0.022356	0.960381
TNFSF15	23	-2.80438	2.09232	0.213157	0.958389
SAA3	25	-15.5405	14.5351	0.047895	0.956287
ALDH1A2	23	-121.923	120.979	0.00675995	0.954921
USP18	20	-7.8921	6.73532	0.101503	0.953758
PCGF5	21	-8.79019	8.37131	0.0768357	0.953345
CCL2	21	-9.78447	9.03217	0.0691385	0.953127
DDX58	23	-2.38126	1.95275	0.225554	0.95268
CH25H	22	-8.4131	7.47281	0.0839074	0.950135
TMEM39A	22	1.13534	0.289049	0.411703	0.949307
IL1B	24	-9.63227	8.95645	0.0741303	0.949238
CAR4	22	-3.77631	2.89383	0.161364	0.94836
CXCL1	24	-13.4548	11.8796	0.0626963	0.946746
MMP13	22	-8.51855	7.83231	0.076609	0.945762
OASL1	22	-1.75456	1.2231	0.27246	0.943743
CXCL10	22	-15.0209	12.4931	0.0672811	0.943494
IFIT2	22	-0.693413	0.435909	0.416517	0.942414
IL6	25	-1.31861	1.53846	0.211048	0.941274
FAS	23	-6.22242	5.9909	0.0962853	0.941087
TIMP1	19	-4.41396	3.77384	0.129932	0.940924
FAM26F	17	-10.0945	8.32862	0.0909522	0.93958
CXCL3	22	-3.61188	3.3955	0.135104	0.938744
CCL22	22	-26.7743	24.6887	0.0354126	0.937541
ACPP	23	1.63468	0.169116	0.473754	0.937324
FOS	22	-16.1549	15.4839	0.0447197	0.93717
PHF11	23	-12.7125	11.684	0.0618578	0.936315
TARM1	21	-9.28828	8.9143	0.0710489	0.935979
RAB9	22	2.99224	0.0595977	0.533407	0.933494
GM12250	21	-1.6964	1.37153	0.272265	0.931868
D14ERTD668E	20	-7.81122	6.3301	0.115412	0.931851
NFKBIZ	22	-1.84002	2.07684	0.197481	0.930777
IL12B	20	-17.0165	14.7619	0.055552	0.930762
SAT1	20	-4.85383	7.97114	0.0449954	0.929026
AW112010	22	-0.492272	1.57587	0.1883	0.928939
MX1	23	-9.58642	8.71925	0.0797007	0.926882
GM4951	21	-3.57719	3.14079	0.151677	0.92646
CCR7	18	-12.8558	11.5205	0.0636311	0.926117
SAMSN1	24	-13.1666	13.2745	0.0503215	0.925055
IL27	19	-44.0758	42.9809	0.0186826	0.922264
NFKBIA	24	-9.6572	9.43387	0.0749834	0.92126
IFI47	23	-13.7622	11.8354	0.0737706	0.921097
IFIT1	20	-1.35801	1.02217	0.283078	0.918594
PIK3R5	21	-6.77285	7.38533	0.0758106	0.918165
CD14	21	-15.6829	16.2149	0.0404006	0.917834
GM4902	21	-2.27921	1.95708	0.208581	0.917811
EBI3	22	1.7766	0.338256	0.344355	0.913717
CCL3	20	4.24545	0.0412988	0.494455	0.911402
CLEC4D	21	-30.9475	32.41	0.0166086	0.910232
CDKN1A	23	0.249989	1.86915	0.158502	0.909263
TAP1	22	-55.601	55.7934	0.0118508	0.90917
IRF7	20	-0.924724	0.68595	0.353328	0.908863
PRPF38A	22	2.64314	0.0973803	0.473593	0.908002
B3GNT2	23	-11.5113	12.5033	0.0403717	0.905849
CLEC4E	23	-13.7775	11.8338	0.0730962	0.904662
IL1A	23	-1.53528	2.11483	0.168794	0.902835
CD69	20	-21.0516	19.9931	0.0400281	0.901529
CCL4	23	-3.58661	3.90402	0.11476	0.900308
XAF1	23	-6.41893	6.17015	0.0969645	0.895523
CASP7	22	-30.9368	32.3875	0.014221	0.888315
PTGS2	23	-2.29701	2.19011	0.187638	0.883785
TNF	24	-9.93541	9.21499	0.0742736	0.882268
PPP1CB	22	-26.2051	26.4163	0.0259779	0.879489
FGL2	21	1.14653	0.199974	0.49677	0.875574
RNASET2B	23	-24.4581	26.3596	0.0175462	0.873212
AK142678	23	-71.8255	73.2715	0.00651899	0.872519
P2RY14	23	-7.93167	8.76175	0.0596253	0.869473
MED21	22	-37.1022	38.5951	0.011977	0.867156
ARF4	23	3.53172	0.0424161	0.590722	0.85709
NAMPT	24	-18.5224	20.5332	0.0222931	0.853143
KPNA3	23	-7.52078	8.00685	0.0718504	0.852662
PTPRE	22	-13.0059	14.2737	0.0335713	0.852383
SLC7A11	23	2.74611	0.337898	0.32052	0.851951
EPSTI1	23	-92.2742	93.3311	0.00562286	0.846511
RELA	23	1.33963	0.590561	0.284302	0.844829
ATF3	20	2.87019	0.0792828	0.533228	0.844544
CFB	21	-55.2409	55.4141	0.0116752	0.842012
LAP3	22	-17.1582	17.207	0.037841	0.838423
STAT5A	24	-10.2395	9.9825	0.0696604	0.837288
BIRC6	26	-8.6874	10.6489	0.036846	0.835923
ETV3	25	-66.3478	67.6451	0.00782081	0.831602
ELL2	23	-25.1253	25.2749	0.0268984	0.831229
ADAP2	23	-8.65955	8.77194	0.0664874	0.831177
INSIG1	24	1.43404	0.598168	0.29371	0.830297
SLC3A2	23	2.41327	0.584568	0.241731	0.829474
OASL2	23	-92.0378	91.3593	0.00899601	0.826059
H2-T23	20	-16.7743	18.4258	0.028341	0.821772
CXCL16	24	-17.8866	17.293	0.0468696	0.821018
KLF6	24	-64.2317	66.5278	0.00637855	0.820903
SERPINB9B	23	-202.372	203.13	0.00262157	0.816738
IFNB1	14	-346.88	347.238	0.00157319	0.815625
AK217941	18	-217.679	218.659	0.00260713	0.814147
RTP4	24	-10.3115	9.20286	0.0818374	0.809616
PELI1	24	-17.0288	17.2807	0.0384733	0.808799
HIF1A	23	-7.81511	8.57005	0.0631432	0.806178
PSME2	23	-16.9701	17.1459	0.0424437	0.798798
DHX58	26	-91.8312	91.6037	0.00771363	0.794876
CAR13	22	-9.51085	9.65285	0.0613005	0.794354
DAB2	20	-36.3121	35.921	0.0216555	0.791495
BCL2A1A	24	1.72464	1.34387	0.170935	0.789464
KTN1	24	-10.8073	10.8358	0.0583598	0.789373
SAMHD1	24	0.114759	1.55951	0.195206	0.788689
RAP1B	25	3.78469	0.0847951	0.446398	0.786738
MAP2K1	25	-17.9545	18.2002	0.0353221	0.786476
BIRC3	25	-34.2218	34.2555	0.0207273	0.785965
1810029B16RIK	21	-27.1917	28.948	0.016523	0.782997
PSMB10	24	3.97494	0.00392511	0.862378	0.779248
CD47	23	-27.9925	30.2774	0.0140365	0.778979
DNAJB6	24	-14.617	16.9556	0.0218913	0.777022
CISH	24	-390.964	391.844	0.00148803	0.775968
MKIAA1673	24	-16.6913	16.6791	0.0408321	0.775562
SLFN2	24	-17.9033	17.6758	0.0450102	0.773779
F10	22	-14.6628	16.7532	0.0243447	0.773506
ZFP36	25	0.82406	0.97172	0.23714	0.772795
FAM102B	25	-29.4906	29.2699	0.024947	0.767243
RBM7	20	3.07856	0.158136	0.378157	0.766965
NMI	23	-15.957	15.8677	0.0407455	0.766906
TFG	23	-13.1802	15.3938	0.0217556	0.765918
GTF2B	22	3.85308	0.00277937	0.946114	0.765873
SLFN5	23	-26.9932	26.4532	0.0307467	0.765547
PDZK1IP1	20	-3.13912	4.7056	0.0765109	0.76211
EHD1	24	-13.9416	14.4222	0.0441348	0.760235
SEPW1	23	-8.42778	10.941	0.0337182	0.758883
IL15	22	-0.0496634	0.978665	0.251307	0.75864
SNX10	24	-18.1947	19.968	0.0239276	0.757764
LY6C2	23	-189.343	190.504	0.00256716	0.757595
NUPR1	21	-15.6604	14.2684	0.0551967	0.75652
ALCAM	23	-0.901715	2.84442	0.10527	0.754633
IGTP	20	-44.3293	44.0615	0.0155288	0.753983
GLIPR2	21	-22.3367	23.9103	0.01989	0.752904
PSME1	26	-28.1461	28.0473	0.028131	0.75099
CCNL1	25	-14.5827	17.0094	0.0197346	0.73983
HCK	26	-19.1541	19.0682	0.0358942	0.739782
ZUFSP	23	-16.2688	15.9557	0.0437322	0.739629
RND3	24	-16.8589	16.9591	0.038437	0.739501
FNDC3A	22	-4.61567	6.21048	0.0632803	0.733513
NCOA7	23	-48.8729	50.6765	0.00807628	0.73328
GM6377	23	-11.4443	11.9134	0.045132	0.732778
GBP6	26	-15.5417	15.386	0.0460915	0.732044
STXBP3A	25	-9.72832	10.7963	0.0478666	0.731626
CD86	24	-4.11299	5.03725	0.0916263	0.730355
SLC15A3	23	-7.84851	10.39	0.0330119	0.728439
NRP2	24	-48.8424	51.034	0.00685724	0.72662
PPP1R15A	21	1.02481	1.26591	0.164387	0.725576
TOR3A	24	-27.3226	26.7777	0.0290164	0.723518
PNRC1	18	-47.6331	49.6589	0.00753415	0.723446
CASP1	23	-28.0913	30.0754	0.0132483	0.723325
STAT2	25	-15.166	15.098	0.0442027	0.722447
AFTPH	22	-11.5227	12.1994	0.0438512	0.722243
GBP5	21	-15.2596	14.9941	0.0484674	0.719109
PDE4B	23	-18.6403	18.4812	0.0395768	0.716639
BHLHE40	25	3.66011	0.0276403	0.612209	0.71558
TXNRD1	23	1.02885	1.17729	0.199062	0.713543
IFI27L2A	23	-7.85042	6.10255	0.113511	0.712858
TMEM219	24	-13.7738	16.0615	0.0221974	0.712609
AK172683	23	-16.1973	16.5295	0.0368816	0.71193
CAR2	20	-42.7895	44.4549	0.00891141	0.70848
CD44	21	-7.49261	10.0897	0.0354934	0.702589
BTG2	22	2.22534	0.235506	0.366886	0.700459
IFI204	26	-16.071	15.2479	0.05383	0.692843
TNFAIP2	25	-29.7319	31.7927	0.0152719	0.691176
CXCL2	24	3.10234	0.401811	0.269621	0.689068
SERPINB9	23	-48.5091	50.1752	0.00895593	0.686922
RAB8B	25	-15.5304	17.7498	0.024413	0.686497
2810474O19RIK	23	-15.4128	16.4013	0.0346212	0.680863
IL1RN	25	-16.4954	13.8746	0.0686758	0.680142
MALT1	22	3.68818	0.00349996	0.980167	0.678389
MS4A6C	22	-100.11	101.537	0.00477641	0.678337
HSPA5	22	-10.6928	12.8563	0.0335427	0.678011
MKIAA0694	24	-14.9058	17.1743	0.0201306	0.676433
OLR1	23	-90.3502	91.8742	0.00477109	0.676236
CCND2	20	-105.189	106.582	0.00465906	0.672927
SWAP70	22	-44.3451	45.0716	0.0130043	0.667612
PGAP2	26	-16.6518	18.7574	0.0204014	0.667359
GBP2	26	-65.0404	66.1506	0.00923865	0.665687
JAK2	25	-21.2436	23.6219	0.0142006	0.664114
RNF19B	21	-27.9421	30.2047	0.0115718	0.663627
MCA32	23	-30.0561	31.8982	0.013739	0.662204
MYD88	24	-28.2318	30.1909	0.013045	0.660709
CD83	21	-28.9749	30.2679	0.0173883	0.654329
TANK	24	-9.01229	11.2553	0.0360585	0.653529
9430076C15RIK	25	2.14587	0.315311	0.340259	0.652848
PLEK	24	-6.90589	8.85076	0.0530038	0.64915
1190002H23RIK	23	-174.814	176.275	0.00243519	0.646098
GNA13	25	-8.5996	11.1314	0.02683	0.645861
TAPBP	22	-47.2663	49.4835	0.00863898	0.642545
IL7R	24	3.10901	0.106869	0.436458	0.640934
SOD2	22	-28.2185	30.4805	0.0142167	0.63811
PLAUR	24	-14.7085	16.6119	0.0279208	0.63465
MTPN	25	-35.4033	37.8979	0.0101871	0.632345
LCP2	24	-10.4428	10.677	0.0579852	0.631816
CCL17	22	-18.0052	14.3853	0.0623564	0.631623
TGIF1	24	-14.3319	16.6114	0.0215203	0.626272
SP100	23	-75.4922	77.0578	0.00643303	0.623854
MDM2	26	-15.1788	17.3329	0.0216515	0.621604
ARL5C	26	-31.7228	33.9582	0.0104258	0.621061
ANXA7	24	-8.065	10.5139	0.02907	0.620134
HK2	23	-38.2962	40.4304	0.00899511	0.619446
IFITM3	22	-9.65675	7.3714	0.103512	0.619307
UBC	24	-21.3169	20.8913	0.0380919	0.618948
AA467197	24	-29.1364	27.1623	0.0370159	0.612794
H2-T10	22	-27.819	29.8977	0.0130267	0.610218
NCK1	25	-27.9061	30.0586	0.0121196	0.608327
PTX3	20	-59.2227	60.6982	0.00743629	0.607998
SERPINB6B	18	-15.984	17.7461	0.0231982	0.604227
TNIP3	23	-34.4022	36.7465	0.0106768	0.603846
G530011O06RIK	24	-40.8499	42.7932	0.00894328	0.602276
PTTG1	20	1.93841	0.660992	0.219817	0.601807
TLR2	25	1.57029	0.422519	0.334126	0.601217
GBP3	23	-103.512	104.96	0.00463299	0.59904
PDPN	24	-11.5808	13.5733	0.0295713	0.594742
BCL2A1B	26	-8.9452	11.9901	0.0349928	0.588324
IFRD1	23	3.05723	0.0702613	0.489862	0.58822
BCL2A1D	24	-19.6773	19.9661	0.0379254	0.587054
SLC2A6	22	-22.9082	25.227	0.0147289	0.578537
PILRA	24	3.3141	0.110703	0.404977	0.57807
PARP9	23	-15.7475	15.8618	0.0400612	0.577884
STAT1	25	-17.0306	16.7605	0.0435396	0.57548
RAB32	25	-61.7088	63.8226	0.00672323	0.575385
AK042010	21	-10.5025	10.8651	0.0518977	0.575221
RGS1	22	5.39267	0.0114571	0.519147	0.571691
CLIC4	20	-13.6763	16.2873	0.021159	0.570042
TRAF1	25	-27.6587	29.6254	0.0137915	0.569787
IRF8	22	-19.5518	21.6132	0.0176664	0.569195
H3F3B	19	-13.6056	12.6056	0.0667728	0.568886
SLAMF7	22	-3.48199	3.37003	0.152902	0.568715
PSMB9	22	-15.9289	18.3374	0.0198698	0.566838
IER3	22	-14.1842	16.2024	0.0221838	0.566087
FPR1	23	-29.4446	31.2375	0.0131544	0.562863
NFKB1	22	-10.9102	13.3603	0.0269156	0.55893
H2-Q7	22	-14.0516	16.2581	0.0237956	0.558458
TRIM30D	24	-16.3029	16.1753	0.0435734	0.555487
BLNK	24	-22.4621	24.6205	0.0156837	0.550609
AK052414	23	-48.8329	50.7268	0.00737184	0.550276
LGALS9	23	-15.988	18.034	0.0239756	0.549072
CD200	24	-33.2198	35.3439	0.0114617	0.548767
RASGEF1B	23	-25.003	27.2053	0.0125011	0.547938
SLC7A2	22	-38.1993	40.4827	0.00877612	0.547684
MARCKSL1	23	-27.0148	29.1212	0.0146313	0.547068
BTG1	23	-25.8021	25.4889	0.0332654	0.544649
NFKBIB	23	-15.6381	17.7993	0.0200268	0.54137
TNFRSF1B	24	-13.2307	15.6529	0.0231269	0.537708
MT2	23	-34.7497	36.8964	0.0110183	0.535501
SBDS	24	-15.6091	17.9249	0.0226605	0.530974
RNF114	26	-28.3445	30.4872	0.0130418	0.529891
RILPL2	26	-24.3512	26.7153	0.0140075	0.527927
AI607873	21	-17.322	19.4266	0.0197179	0.523253
DTX3L	23	-12.4549	13.3841	0.0366721	0.519518
LGALS3BP	26	-16.0755	18.3918	0.0205483	0.519517
MS4A6D	23	-20.0356	21.6816	0.0229171	0.519296
2310016C08RIK	22	-27.9169	29.6124	0.0156079	0.513106
DUSP1	22	3.60434	0.00413026	0.902511	0.513103
BST2	25	-41.0108	43.0446	0.00864552	0.509664
IRF1	24	-15.8277	18.0018	0.0222477	0.506738
H1F0	24	-15.9168	18.0927	0.0230707	0.50054
CCRL2	21	-25.09	27.3013	0.014382	0.500255
PFKP	22	-15.6093	17.281	0.0259937	0.497927
THBS1	23	-28.1837	30.209	0.0129728	0.495997
HERC6	23	-16.8886	16.6732	0.0408776	0.493704
IFI203	23	-31.7573	34.1024	0.0104057	0.48706
CFLAR	23	-13.7047	16.2412	0.0223481	0.487029
AY096003	25	-29.2459	31.1259	0.0143831	0.484571
MNDAL	25	-20.532	22.7608	0.0181563	0.483612
PMP22	24	-33.4229	35.6064	0.0107749	0.483336
SP140	24	-30.8053	32.8114	0.0139383	0.479464
KTELC1	24	-16.7642	18.909	0.0182147	0.479026
SKIL	23	-23.0715	23.6514	0.0288179	0.476796
SERPINA3G	23	-9.81425	8.84598	0.0735249	0.476777
CAV1	24	-43.7803	45.5618	0.0100825	0.475689
BATF	21	-24.7219	26.4913	0.0140912	0.464675
SQSTM1	23	-18.3197	16.394	0.0573581	0.463006
H2-M2	24	5.79753	4.99877e-05	1.18016	0.462185
PLK2	24	-14.0351	16.276	0.0222572	0.458703
TREX1	25	-23.5936	22.9018	0.03625	0.457144
ISG15	22	-41.1726	43.3024	0.00865115	0.454647
PNP	25	-1.09829	3.19596	0.106701	0.452524
CASP11	25	-33.672	35.7691	0.0115122	0.450938
PARP14	23	-49.5179	51.7115	0.00743115	0.443575
CD274	24	-45.6107	47.5949	0.00997112	0.443456
IRGM1	23	-63.5614	65.5574	0.00618495	0.442855
PRDX1	19	-15.9466	12.6858	0.0721356	0.44264
PYHIN1	23	-48.7019	50.8033	0.00740939	0.44081
PROCR	23	-15.3245	17.4393	0.0213802	0.435717
ZBP1	24	-23.8866	25.9362	0.0141755	0.414292
A130040M12RIK	22	2.14717	0.715076	0.222176	0.412514
FPR2	25	-14.2544	16.2805	0.025431	0.40935
OAS1A	22	-16.8366	19.0167	0.0192828	0.402677
NT5C3	20	-26.175	28.2488	0.0141326	0.399492
RNASET2A	25	-26.3294	28.7053	0.0131824	0.397351
SGK1	21	-6.94304	9.16063	0.0425329	0.376039
NUP62-IL4I1	25	-15.8888	17.8045	0.0227743	0.374439
TNFAIP3	23	-23.7522	26.155	0.0122221	0.370183
IFI35	24	-14.7885	17.0818	0.019017	0.368539
UBE2L6	22	-29.4084	31.617	0.0126288	0.368308
SRGN	24	-26.6027	22.9109	0.0508889	0.351934
BCL2A1C	26	3.71068	0.0334145	0.530894	0.350025
GADD45B	25	-14.0395	16.447	0.0211787	0.33537
TRIM30A	25	-15.4878	17.8514	0.0217473	0.307415
IFIH1	24	-13.5312	15.9646	0.0212945	0.190737
CCL5	25	-34.2445	27.8724	0.0440267	-0.327373
